# Supplementary material for: Direct and indirect nutritional factors that determine reproductive performance of heifer and primiparous cows
Source: PLoS One. 2022 Oct 4;17(10):e0275426. doi: 10.1371/journal.pone.0275426 (PMC9531839; doi:10.1371/journal.pone.0275426)
Supplement: S1 Data — (XLSX) [file pone.0275426.s001.xlsx]

## Sheet: Plan1
work	aut	year	site	categ	breed	sr.kg.ha	pasture.pre	type.suppl.pre	supp.pre.pBW.day	month.breed	ai.days	nat.breed	animal.id	start.breed.wt	end.breed.wt	dwt.breeding	adg.breed	body.score.start.breed	body.score.end.breed	dbscore	preg	preg.rate.group	preg.grupo
1	Quadros_SAF	1991	DomPed	Heif	Sint	240	PNat	.	.	24	.	MN	3	367	432	65	0.601852	2	4	2	P	93.55	85
1	Quadros_SAF	1991	DomPed	Heif	Sint	240	PNat	.	.	24	.	MN	10	355	388	33	0.305556	3	4	1	P	93.55	85
1	Quadros_SAF	1991	DomPed	Heif	Sint	240	PNat	.	.	24	.	MN	13	355	406	51	0.472222	3	4	1	P	93.55	85
1	Quadros_SAF	1991	DomPed	Heif	Sint	240	PNat	.	.	24	.	MN	14	384	416	32	0.296296	3	4	1	P	93.55	85
1	Quadros_SAF	1991	DomPed	Heif	Sint	240	PNat	.	.	24	.	MN	18	279	305	26	0.240741	2	3	1	V	93.55	85
1	Quadros_SAF	1991	DomPed	Heif	Sint	240	PNat	.	.	24	.	MN	20	324	384	60	0.555556	3	4	1	P	93.55	85
1	Quadros_SAF	1991	DomPed	Heif	Sint	240	PNat	.	.	24	.	MN	22	338	384	46	0.425926	3	4	1	P	93.55	85
1	Quadros_SAF	1991	DomPed	Heif	Sint	240	PNat	.	.	24	.	MN	24	370	402	32	0.296296	3	4	1	P	93.55	85
1	Quadros_SAF	1991	DomPed	Heif	Sint	240	PNat	.	.	24	.	MN	25	401	416	15	0.138889	4	4	0	P	93.55	85
1	Quadros_SAF	1991	DomPed	Heif	Sint	240	PNat	.	.	24	.	MN	26	331	400	69	0.638889	3	4	1	P	93.55	85
1	Quadros_SAF	1991	DomPed	Heif	Sint	240	PNat	.	.	24	.	MN	28	298	336	38	0.351852	3	3	0	P	93.55	85
1	Quadros_SAF	1991	DomPed	Heif	Sint	240	PNat	.	.	24	.	MN	29	342	405	63	0.583333	3	4	1	P	93.55	85
1	Quadros_SAF	1991	DomPed	Heif	Sint	240	PNat	.	.	24	.	MN	30	346	401	55	0.509259	3	3	0	P	93.55	85
1	Quadros_SAF	1991	DomPed	Heif	Sint	240	PNat	.	.	24	.	MN	35	379	386	7	0.0648148	4	3	-1	P	93.55	85
1	Quadros_SAF	1991	DomPed	Heif	Sint	240	PNat	.	.	24	.	MN	36	299	358	59	0.546296	3	4	1	P	93.55	85
1	Quadros_SAF	1991	DomPed	Heif	Sint	240	PNat	.	.	24	.	MN	37	329	375	46	0.425926	3	4	1	P	93.55	85
1	Quadros_SAF	1991	DomPed	Heif	Sint	240	PNat	.	.	24	.	MN	43	388	386	-2	-0.0185185	3	4	1	P	93.55	85
1	Quadros_SAF	1991	DomPed	Heif	Sint	240	PNat	.	.	24	.	MN	45	371	387	16	0.148148	3	4	1	P	93.55	85
1	Quadros_SAF	1991	DomPed	Heif	Sint	240	PNat	.	.	24	.	MN	48	307	355	48	0.444444	3	4	1	P	93.55	85
1	Quadros_SAF	1991	DomPed	Heif	Sint	240	PNat	.	.	24	.	MN	49	331	367	36	0.333333	4	3	-1	P	93.55	85
1	Quadros_SAF	1991	DomPed	Heif	Sint	240	PNat	.	.	24	.	MN	52	331	394	63	0.583333	3	4	1	P	93.55	85
1	Quadros_SAF	1991	DomPed	Heif	Sint	240	PNat	.	.	24	.	MN	55	335	394	59	0.546296	3	4	1	P	93.55	85
1	Quadros_SAF	1991	DomPed	Heif	Sint	240	PNat	.	.	24	.	MN	57	312	347	35	0.324074	3	3	0	P	93.55	85
1	Quadros_SAF	1991	DomPed	Heif	Sint	240	PNat	.	.	24	.	MN	58	350	404	54	0.5	3	4	1	P	93.55	85
1	Quadros_SAF	1991	DomPed	Heif	Sint	240	PNat	.	.	24	.	MN	64	356	386	30	0.277778	3	4	1	V	93.55	85
1	Quadros_SAF	1991	DomPed	Heif	Sint	240	PNat	.	.	24	.	MN	65	363	385	22	0.203704	3	4	1	P	93.55	85
1	Quadros_SAF	1991	DomPed	Heif	Sint	240	PNat	.	.	24	.	MN	66	304	363	59	0.546296	3	3	0	P	93.55	85
1	Quadros_SAF	1991	DomPed	Heif	Sint	240	PNat	.	.	24	.	MN	67	333	349	16	0.148148	4	4	0	P	93.55	85
1	Quadros_SAF	1991	DomPed	Heif	Sint	240	PNat	.	.	24	.	MN	69	343	370	27	0.25	3	4	1	P	93.55	85
1	Quadros_SAF	1991	DomPed	Heif	Sint	240	PNat	.	.	24	.	MN	70	308	335	27	0.25	3	3	0	P	93.55	85
1	Quadros_SAF	1991	DomPed	Heif	Sint	240	PNat	.	.	24	.	MN	72	330	341	11	0.101852	3	3	0	P	93.55	85
1	Quadros_SAF	1991	DomPed	Heif	Sint	320	PNat	.	.	24	.	MN	1	457	481	24	0.222222	4	5	1	P	81.58	85
1	Quadros_SAF	1991	DomPed	Heif	Sint	320	PNat	.	.	24	.	MN	2	390	398	8	0.0740741	3	4	1	P	81.58	85
1	Quadros_SAF	1991	DomPed	Heif	Sint	320	PNat	.	.	24	.	MN	4	395	407	12	0.111111	4	4	0	V	81.58	85
1	Quadros_SAF	1991	DomPed	Heif	Sint	320	PNat	.	.	24	.	MN	5	333	363	30	0.277778	3	4	1	P	81.58	85
1	Quadros_SAF	1991	DomPed	Heif	Sint	320	PNat	.	.	24	.	MN	7	311	345	34	0.314815	3	3	0	P	81.58	85
1	Quadros_SAF	1991	DomPed	Heif	Sint	320	PNat	.	.	24	.	MN	8	354	373	19	0.175926	4	4	0	P	81.58	85
1	Quadros_SAF	1991	DomPed	Heif	Sint	320	PNat	.	.	24	.	MN	9	391	422	31	0.287037	4	5	1	P	81.58	85
1	Quadros_SAF	1991	DomPed	Heif	Sint	320	PNat	.	.	24	.	MN	11	358	370	12	0.111111	3	4	1	P	81.58	85
1	Quadros_SAF	1991	DomPed	Heif	Sint	320	PNat	.	.	24	.	MN	12	351	389	38	0.351852	4	4	0	P	81.58	85
1	Quadros_SAF	1991	DomPed	Heif	Sint	320	PNat	.	.	24	.	MN	15	273	289	16	0.148148	1	2	1	V	81.58	85
1	Quadros_SAF	1991	DomPed	Heif	Sint	320	PNat	.	.	24	.	MN	17	350	380	30	0.277778	3	4	1	P	81.58	85
1	Quadros_SAF	1991	DomPed	Heif	Sint	320	PNat	.	.	24	.	MN	19	372	394	22	0.203704	3	3	0	P	81.58	85
1	Quadros_SAF	1991	DomPed	Heif	Sint	320	PNat	.	.	24	.	MN	23	395	381	-14	-0.12963	.	4	.	P	81.58	85
1	Quadros_SAF	1991	DomPed	Heif	Sint	320	PNat	.	.	24	.	MN	27	411	383	-28	-0.259259	.	4	.	P	81.58	85
1	Quadros_SAF	1991	DomPed	Heif	Sint	320	PNat	.	.	24	.	MN	31	322	326	4	0.037037	3	3	0	P	81.58	85
1	Quadros_SAF	1991	DomPed	Heif	Sint	320	PNat	.	.	24	.	MN	32	326	362	36	0.333333	3	4	1	P	81.58	85
1	Quadros_SAF	1991	DomPed	Heif	Sint	320	PNat	.	.	24	.	MN	33	356	397	41	0.37963	3	4	1	P	81.58	85
1	Quadros_SAF	1991	DomPed	Heif	Sint	320	PNat	.	.	24	.	MN	34	416	428	12	0.111111	4	4	0	P	81.58	85
1	Quadros_SAF	1991	DomPed	Heif	Sint	320	PNat	.	.	24	.	MN	38	375	390	15	0.138889	4	4	0	P	81.58	85
1	Quadros_SAF	1991	DomPed	Heif	Sint	320	PNat	.	.	24	.	MN	39	329	330	1	0.00925926	2	3	1	P	81.58	85
1	Quadros_SAF	1991	DomPed	Heif	Sint	320	PNat	.	.	24	.	MN	40	329	373	44	0.407407	3	4	1	P	81.58	85
1	Quadros_SAF	1991	DomPed	Heif	Sint	320	PNat	.	.	24	.	MN	41	347	370	23	0.212963	3	4	1	P	81.58	85
1	Quadros_SAF	1991	DomPed	Heif	Sint	320	PNat	.	.	24	.	MN	44	372	385	13	0.12037	3	4	1	P	81.58	85
1	Quadros_SAF	1991	DomPed	Heif	Sint	320	PNat	.	.	24	.	MN	46	268	295	27	0.25	2	3	1	V	81.58	85
1	Quadros_SAF	1991	DomPed	Heif	Sint	320	PNat	.	.	24	.	MN	47	318	343	25	0.231481	3	3	0	P	81.58	85
1	Quadros_SAF	1991	DomPed	Heif	Sint	320	PNat	.	.	24	.	MN	50	297	310	13	0.12037	2	3	1	P	81.58	85
1	Quadros_SAF	1991	DomPed	Heif	Sint	320	PNat	.	.	24	.	MN	51	337	370	33	0.305556	3	4	1	P	81.58	85
1	Quadros_SAF	1991	DomPed	Heif	Sint	320	PNat	.	.	24	.	MN	53	358	382	24	0.222222	3	4	1	V	81.58	85
1	Quadros_SAF	1991	DomPed	Heif	Sint	320	PNat	.	.	24	.	MN	54	340	366	26	0.240741	3	4	1	P	81.58	85
1	Quadros_SAF	1991	DomPed	Heif	Sint	320	PNat	.	.	24	.	MN	56	350	354	4	0.037037	3	3	0	V	81.58	85
1	Quadros_SAF	1991	DomPed	Heif	Sint	320	PNat	.	.	24	.	MN	59	338	364	26	0.240741	3	4	1	V	81.58	85
1	Quadros_SAF	1991	DomPed	Heif	Sint	320	PNat	.	.	24	.	MN	60	336	367	31	0.287037	3	3	0	P	81.58	85
1	Quadros_SAF	1991	DomPed	Heif	Sint	320	PNat	.	.	24	.	MN	61	331	338	7	0.0648148	2	3	1	P	81.58	85
1	Quadros_SAF	1991	DomPed	Heif	Sint	320	PNat	.	.	24	.	MN	62	316	354	38	0.351852	3	3	0	P	81.58	85
1	Quadros_SAF	1991	DomPed	Heif	Sint	320	PNat	.	.	24	.	MN	63	357	367	10	0.0925926	3	3	0	P	81.58	85
1	Quadros_SAF	1991	DomPed	Heif	Sint	320	PNat	.	.	24	.	MN	68	331	322	-9	-0.0833333	4	3	-1	P	81.58	85
1	Quadros_SAF	1991	DomPed	Heif	Sint	320	PNat	.	.	24	.	MN	71	332	359	27	0.25	3	3	0	P	81.58	85
1	Quadros_SAF	1991	DomPed	Heif	Sint	320	PNat	.	.	24	.	MN	74	363	359	-4	-0.037037	3	3	0	V	81.58	85
2	Rosa_AAG	2010	DomPed	Heif	Taur	270	PNat	.	.	24	45	MN	7	229	243	14	0.233333	2.5	2.5	0	V	51.8	55.19
2	Rosa_AAG	2010	DomPed	Heif	Taur	270	PNat	.	.	24	45	MN	10	282	291	9	0.15	3	3	0	V	51.8	55.19
2	Rosa_AAG	2010	DomPed	Heif	Taur	270	PNat	.	.	24	45	MN	11	261	282	21	0.35	2.5	2.5	0	V	51.8	55.19
2	Rosa_AAG	2010	DomPed	Heif	Taur	270	PNat	.	.	24	45	MN	13	314	327	13	0.216667	3	3	0	P	51.8	55.19
2	Rosa_AAG	2010	DomPed	Heif	Taur	270	PNat	.	.	24	45	MN	19	276	296	20	0.333333	2.5	2.5	0	V	51.8	55.19
2	Rosa_AAG	2010	DomPed	Heif	Taur	270	PNat	.	.	24	45	MN	22	262	277	15	0.25	2.5	2.5	0	P	51.8	55.19
2	Rosa_AAG	2010	DomPed	Heif	Taur	270	PNat	.	.	24	45	MN	24	323	337	14	0.233333	3	3.5	0.5	P	51.8	55.19
2	Rosa_AAG	2010	DomPed	Heif	Taur	270	PNat	.	.	24	45	MN	27	274	274	0	0	2.5	2.5	0	P	51.8	55.19
2	Rosa_AAG	2010	DomPed	Heif	Taur	270	PNat	.	.	24	45	MN	29	253	276	23	0.383333	2.5	2.5	0	V	51.8	55.19
2	Rosa_AAG	2010	DomPed	Heif	Taur	270	PNat	.	.	24	45	MN	35	264	274	10	0.166667	2.5	2.5	0	V	51.8	55.19
2	Rosa_AAG	2010	DomPed	Heif	Taur	270	PNat	.	.	24	45	MN	46	282	302	20	0.333333	3	3	0	P	51.8	55.19
2	Rosa_AAG	2010	DomPed	Heif	Taur	270	PNat	.	.	24	45	MN	55	284	314	30	0.5	3	3.5	0.5	P	51.8	55.19
2	Rosa_AAG	2010	DomPed	Heif	Taur	270	PNat	.	.	24	45	MN	58	276	282	6	0.1	2.5	2.5	0	V	51.8	55.19
2	Rosa_AAG	2010	DomPed	Heif	Taur	270	PNat	.	.	24	45	MN	59	272	298	26	0.433333	3	3	0	V	51.8	55.19
2	Rosa_AAG	2010	DomPed	Heif	Taur	270	PNat	.	.	24	45	MN	60	271	299	28	0.466667	2.5	3	0.5	V	51.8	55.19
2	Rosa_AAG	2010	DomPed	Heif	Taur	270	PNat	.	.	24	45	MN	87	256	281	25	0.416667	2	3	1	V	51.8	55.19
2	Rosa_AAG	2010	DomPed	Heif	Taur	270	PNat	.	.	24	45	MN	89	206	210	4	0.0666667	1.5	2	0.5	V	51.8	55.19
2	Rosa_AAG	2010	DomPed	Heif	Taur	270	PNat	.	.	24	45	MN	91	286	300	14	0.233333	3	3	0	V	51.8	55.19
2	Rosa_AAG	2010	DomPed	Heif	Taur	270	PNat	.	.	24	45	MN	92	294	315	21	0.35	3	3	0	P	51.8	55.19
2	Rosa_AAG	2010	DomPed	Heif	Taur	270	PNat	.	.	24	45	MN	97	283	302	19	0.316667	2.5	2.5	0	V	51.8	55.19
2	Rosa_AAG	2010	DomPed	Heif	Taur	270	PNat	.	.	24	45	MN	106	285	291	6	0.1	3	2.5	-0.5	P	51.8	55.19
2	Rosa_AAG	2010	DomPed	Heif	Taur	270	PNat	.	.	24	45	MN	108	245	262	17	0.283333	2.5	2.5	0	V	51.8	55.19
2	Rosa_AAG	2010	DomPed	Heif	Taur	270	PNat	.	.	24	45	MN	110	272	290	18	0.3	3	3	0	P	51.8	55.19
2	Rosa_AAG	2010	DomPed	Heif	Taur	270	PNat	.	.	24	45	MN	119	282	300	18	0.3	3	3	0	P	51.8	55.19
2	Rosa_AAG	2010	DomPed	Heif	Taur	270	PNat	.	.	24	45	MN	122	251	285	34	0.566667	3	3	0	V	51.8	55.19
2	Rosa_AAG	2010	DomPed	Heif	Taur	270	PNat	.	.	24	45	MN	126	272	300	28	0.466667	3	3.5	0.5	P	51.8	55.19
2	Rosa_AAG	2010	DomPed	Heif	Taur	270	PNat	.	.	24	45	MN	129	312	322	10	0.166667	3.5	3	-0.5	V	51.8	55.19
2	Rosa_AAG	2010	DomPed	Heif	Taur	270	PNat	.	.	24	45	MN	137	282	274	-8	-0.133333	3	2.5	-0.5	P	51.8	55.19
2	Rosa_AAG	2010	DomPed	Heif	Taur	270	PNat	.	.	24	45	MN	138	261	273	12	0.2	3	3	0	P	51.8	55.19
2	Rosa_AAG	2010	DomPed	Heif	Taur	270	PNat	.	.	24	45	MN	139	272	286	14	0.233333	2.5	2.5	0	V	51.8	55.19
2	Rosa_AAG	2010	DomPed	Heif	Taur	270	PNat	.	.	24	45	MN	140	330	348	18	0.3	3.5	3	-0.5	P	51.8	55.19
2	Rosa_AAG	2010	DomPed	Heif	Taur	270	PNat	.	.	24	45	MN	141	285	314	29	0.483333	3	3	0	P	51.8	55.19
2	Rosa_AAG	2010	DomPed	Heif	Taur	270	PNat	.	.	24	45	MN	142	283	280	-3	-0.05	3	3	0	V	51.8	55.19
2	Rosa_AAG	2010	DomPed	Heif	Taur	270	PNat	.	.	24	45	MN	146	303	312	9	0.15	3	3	0	P	51.8	55.19
2	Rosa_AAG	2010	DomPed	Heif	Taur	270	PNat	.	.	24	45	MN	149	263	291	28	0.466667	2.5	2.5	0	V	51.8	55.19
2	Rosa_AAG	2010	DomPed	Heif	Taur	270	PNat	.	.	24	45	MN	150	280	289	9	0.15	3	3	0	P	51.8	55.19
2	Rosa_AAG	2010	DomPed	Heif	Taur	270	PNat	.	.	24	45	MN	157	266	295	29	0.483333	2.5	2.5	0	V	51.8	55.19
2	Rosa_AAG	2010	DomPed	Heif	Taur	270	PNat	.	.	24	45	MN	161	289	307	18	0.3	3	3	0	V	51.8	55.19
2	Rosa_AAG	2010	DomPed	Heif	Taur	270	PNat	.	.	24	45	MN	162	294	315	21	0.35	3	3	0	V	51.8	55.19
2	Rosa_AAG	2010	DomPed	Heif	Taur	270	PNat	.	.	24	45	MN	170	301	291	-10	-0.166667	3	3	0	P	51.8	55.19
2	Rosa_AAG	2010	DomPed	Heif	Taur	270	PNat	.	.	24	45	MN	174	283	280	-3	-0.05	2.5	2.5	0	P	51.8	55.19
2	Rosa_AAG	2010	DomPed	Heif	Taur	270	PNat	.	.	24	45	MN	178	280	297	17	0.283333	3	3	0	P	51.8	55.19
2	Rosa_AAG	2010	DomPed	Heif	Taur	270	PNat	.	.	24	45	MN	179	258	291	33	0.55	3	3	0	P	51.8	55.19
2	Rosa_AAG	2010	DomPed	Heif	Taur	270	PNat	.	.	24	45	MN	180	260	269	9	0.15	2.5	2.5	0	V	51.8	55.19
2	Rosa_AAG	2010	DomPed	Heif	Taur	270	PNat	.	.	24	45	MN	182	264	277	13	0.216667	2.5	2.5	0	V	51.8	55.19
2	Rosa_AAG	2010	DomPed	Heif	Taur	270	PNat	.	.	24	45	MN	188	344	360	16	0.266667	3	3	0	V	51.8	55.19
2	Rosa_AAG	2010	DomPed	Heif	Taur	270	PNat	.	.	24	45	MN	189	250	261	11	0.183333	2.5	2.5	0	V	51.8	55.19
2	Rosa_AAG	2010	DomPed	Heif	Taur	270	PNat	.	.	24	45	MN	193	255	289	34	0.566667	3	3	0	V	51.8	55.19
2	Rosa_AAG	2010	DomPed	Heif	Taur	270	PNat	.	.	24	45	MN	201	304	311	7	0.116667	3	3	0	V	51.8	55.19
2	Rosa_AAG	2010	DomPed	Heif	Taur	270	PNat	.	.	24	45	MN	202	281	300	19	0.316667	3	3	0	P	51.8	55.19
2	Rosa_AAG	2010	DomPed	Heif	Taur	270	PNat	.	.	24	45	MN	203	267	270	3	0.05	2.5	2.5	0	V	51.8	55.19
2	Rosa_AAG	2010	DomPed	Heif	Taur	270	PNat	.	.	24	45	MN	204	290	322	32	0.533333	3	3	0	P	51.8	55.19
2	Rosa_AAG	2010	DomPed	Heif	Taur	270	PNat	.	.	24	45	MN	210	303	301	-2	-0.0333333	3	3	0	P	51.8	55.19
2	Rosa_AAG	2010	DomPed	Heif	Taur	270	PNat	.	.	24	45	MN	220	272	283	11	0.183333	3	3	0	V	51.8	55.19
2	Rosa_AAG	2010	DomPed	Heif	Taur	270	PNat	.	.	24	45	MN	222	261	292	31	0.516667	3	3	0	P	51.8	55.19
2	Rosa_AAG	2010	DomPed	Heif	Taur	270	PNat	.	.	24	45	MN	225	309	332	23	0.383333	3	3	0	V	51.8	55.19
2	Rosa_AAG	2010	DomPed	Heif	Taur	270	PNat	.	.	24	45	MN	228	265	254	-11	-0.183333	2.5	2.5	0	P	51.8	55.19
2	Rosa_AAG	2010	DomPed	Heif	Taur	270	PNat	.	.	24	45	MN	229	259	270	11	0.183333	3	3	0	P	51.8	55.19
2	Rosa_AAG	2010	DomPed	Heif	Taur	270	PNat	.	.	24	45	MN	239	275	280	5	0.0833333	3	3	0	P	51.8	55.19
2	Rosa_AAG	2010	DomPed	Heif	Taur	270	PNat	.	.	24	45	MN	240	272	294	22	0.366667	2.5	2.5	0	V	51.8	55.19
2	Rosa_AAG	2010	DomPed	Heif	Taur	270	PNat	.	.	24	45	MN	241	283	291	8	0.133333	3	3	0	P	51.8	55.19
2	Rosa_AAG	2010	DomPed	Heif	Taur	270	PNat	.	.	24	45	MN	243	298	302	4	0.0666667	3	3	0	P	51.8	55.19
2	Rosa_AAG	2010	DomPed	Heif	Taur	270	PNat	.	.	24	45	MN	246	325	336	11	0.183333	3	3	0	P	51.8	55.19
2	Rosa_AAG	2010	DomPed	Heif	Taur	270	PNat	.	.	24	45	MN	247	294	308	14	0.233333	3	3	0	V	51.8	55.19
2	Rosa_AAG	2010	DomPed	Heif	Taur	270	PNat	.	.	24	45	MN	251	280	293	13	0.216667	2.5	2.5	0	P	51.8	55.19
2	Rosa_AAG	2010	DomPed	Heif	Taur	270	PNat	.	.	24	45	MN	255	302	306	4	0.0666667	3	3	0	P	51.8	55.19
2	Rosa_AAG	2010	DomPed	Heif	Taur	270	PNat	.	.	24	45	MN	260	323	341	18	0.3	3.5	3.5	0	P	51.8	55.19
2	Rosa_AAG	2010	DomPed	Heif	Taur	270	PNat	.	.	24	45	MN	262	276	289	13	0.216667	2.5	2.5	0	P	51.8	55.19
2	Rosa_AAG	2010	DomPed	Heif	Taur	270	PNat	.	.	24	45	MN	273	244	262	18	0.3	2.5	2.5	0	P	51.8	55.19
2	Rosa_AAG	2010	DomPed	Heif	Taur	270	PNat	.	.	24	45	MN	276	289	273	-16	-0.266667	2.5	2.5	0	P	51.8	55.19
2	Rosa_AAG	2010	DomPed	Heif	Taur	270	PNat	.	.	24	45	MN	284	258	282	24	0.4	2.5	2.5	0	P	51.8	55.19
2	Rosa_AAG	2010	DomPed	Heif	Taur	270	PNat	.	.	24	45	MN	286	293	305	12	0.2	3	3	0	V	51.8	55.19
2	Rosa_AAG	2010	DomPed	Heif	Taur	270	PNat	.	.	24	45	MN	289	305	300	-5	-0.0833333	3	3	0	P	51.8	55.19
2	Rosa_AAG	2010	DomPed	Heif	Taur	270	PNat	.	.	24	45	MN	292	304	313	9	0.15	3	3	0	V	51.8	55.19
2	Rosa_AAG	2010	DomPed	Heif	Taur	270	PNat	.	.	24	45	MN	298	288	300	12	0.2	3	3	0	P	51.8	55.19
2	Rosa_AAG	2010	DomPed	Heif	Taur	270	PNat	.	.	24	45	MN	300	274	281	7	0.116667	3	3	0	V	51.8	55.19
2	Rosa_AAG	2010	DomPed	Heif	Taur	270	PNat	.	.	24	45	MN	304	262	273	11	0.183333	2.5	2.5	0	V	51.8	55.19
2	Rosa_AAG	2010	DomPed	Heif	Taur	270	PNat	.	.	24	45	MN	306	296	291	-5	-0.0833333	3	2.5	-0.5	P	51.8	55.19
2	Rosa_AAG	2010	DomPed	Heif	Taur	270	PNat	.	.	24	45	MN	310	311	305	-6	-0.1	3	2.5	-0.5	V	51.8	55.19
2	Rosa_AAG	2010	DomPed	Heif	Taur	270	PNat	.	.	24	45	MN	314	293	300	7	0.116667	3	3	0	P	51.8	55.19
2	Rosa_AAG	2010	DomPed	Heif	Taur	270	PNat	.	.	24	45	MN	316	273	269	-4	-0.0666667	3	2.5	-0.5	V	51.8	55.19
2	Rosa_AAG	2010	DomPed	Heif	Taur	360	PNat	.	.	24	45	MN	32	245	270	25	0.416667	2	2.5	0.5	V	28.8	55.19
2	Rosa_AAG	2010	DomPed	Heif	Taur	360	PNat	.	.	24	45	MN	34	253	280	27	0.45	2.5	2.5	0	P	28.8	55.19
2	Rosa_AAG	2010	DomPed	Heif	Taur	360	PNat	.	.	24	45	MN	43	281	303	22	0.366667	2.5	2.5	0	P	28.8	55.19
2	Rosa_AAG	2010	DomPed	Heif	Taur	360	PNat	.	.	24	45	MN	45	270	289	19	0.316667	2.5	3	0.5	P	28.8	55.19
2	Rosa_AAG	2010	DomPed	Heif	Taur	360	PNat	.	.	24	45	MN	47	300	300	0	0	3	3	0	V	28.8	55.19
2	Rosa_AAG	2010	DomPed	Heif	Taur	360	PNat	.	.	24	45	MN	48	255	266	11	0.183333	2	2.5	0.5	P	28.8	55.19
2	Rosa_AAG	2010	DomPed	Heif	Taur	360	PNat	.	.	24	45	MN	49	254	269	15	0.25	2	2.5	0.5	V	28.8	55.19
2	Rosa_AAG	2010	DomPed	Heif	Taur	360	PNat	.	.	24	45	MN	56	247	259	12	0.2	2	2	0	V	28.8	55.19
2	Rosa_AAG	2010	DomPed	Heif	Taur	360	PNat	.	.	24	45	MN	57	258	258	0	0	2.5	2.5	0	P	28.8	55.19
2	Rosa_AAG	2010	DomPed	Heif	Taur	360	PNat	.	.	24	45	MN	61	259	315	56	0.933333	2.5	3	0.5	V	28.8	55.19
2	Rosa_AAG	2010	DomPed	Heif	Taur	360	PNat	.	.	24	45	MN	62	258	265	7	0.116667	2.5	2.5	0	V	28.8	55.19
2	Rosa_AAG	2010	DomPed	Heif	Taur	360	PNat	.	.	24	45	MN	63	262	288	26	0.433333	2.5	2.5	0	V	28.8	55.19
2	Rosa_AAG	2010	DomPed	Heif	Taur	360	PNat	.	.	24	45	MN	67	274	300	26	0.433333	3	3	0	P	28.8	55.19
2	Rosa_AAG	2010	DomPed	Heif	Taur	360	PNat	.	.	24	45	MN	70	285	307	22	0.366667	2.5	3	0.5	V	28.8	55.19
2	Rosa_AAG	2010	DomPed	Heif	Taur	360	PNat	.	.	24	45	MN	73	253	279	26	0.433333	2.5	2.5	0	V	28.8	55.19
2	Rosa_AAG	2010	DomPed	Heif	Taur	360	PNat	.	.	24	45	MN	74	244	257	13	0.216667	2	2.5	0.5	P	28.8	55.19
2	Rosa_AAG	2010	DomPed	Heif	Taur	360	PNat	.	.	24	45	MN	75	241	260	19	0.316667	2	2.5	0.5	V	28.8	55.19
2	Rosa_AAG	2010	DomPed	Heif	Taur	360	PNat	.	.	24	45	MN	76	267	261	-6	-0.1	2.5	2.5	0	V	28.8	55.19
2	Rosa_AAG	2010	DomPed	Heif	Taur	360	PNat	.	.	24	45	MN	78	227	245	18	0.3	2	2.5	0.5	V	28.8	55.19
2	Rosa_AAG	2010	DomPed	Heif	Taur	360	PNat	.	.	24	45	MN	79	227	227	0	0	2	2	0	V	28.8	55.19
2	Rosa_AAG	2010	DomPed	Heif	Taur	360	PNat	.	.	24	45	MN	80	260	291	31	0.516667	2.5	2.5	0	V	28.8	55.19
2	Rosa_AAG	2010	DomPed	Heif	Taur	360	PNat	.	.	24	45	MN	83	275	292	17	0.283333	2.5	2.5	0	V	28.8	55.19
2	Rosa_AAG	2010	DomPed	Heif	Taur	360	PNat	.	.	24	45	MN	84	281	289	8	0.133333	2.5	3	0.5	P	28.8	55.19
2	Rosa_AAG	2010	DomPed	Heif	Taur	360	PNat	.	.	24	45	MN	93	253	268	15	0.25	2.5	2.5	0	P	28.8	55.19
2	Rosa_AAG	2010	DomPed	Heif	Taur	360	PNat	.	.	24	45	MN	100	255	255	0	0	2.5	2.5	0	V	28.8	55.19
2	Rosa_AAG	2010	DomPed	Heif	Taur	360	PNat	.	.	24	45	MN	109	259	279	20	0.333333	2.5	2.5	0	V	28.8	55.19
2	Rosa_AAG	2010	DomPed	Heif	Taur	360	PNat	.	.	24	45	MN	113	247	280	33	0.55	2.5	2.5	0	V	28.8	55.19
2	Rosa_AAG	2010	DomPed	Heif	Taur	360	PNat	.	.	24	45	MN	115	271	288	17	0.283333	2.5	2.5	0	V	28.8	55.19
2	Rosa_AAG	2010	DomPed	Heif	Taur	360	PNat	.	.	24	45	MN	117	264	252	-12	-0.2	2.5	2.5	0	V	28.8	55.19
2	Rosa_AAG	2010	DomPed	Heif	Taur	360	PNat	.	.	24	45	MN	123	267	271	4	0.0666667	2.5	2.5	0	V	28.8	55.19
2	Rosa_AAG	2010	DomPed	Heif	Taur	360	PNat	.	.	24	45	MN	127	266	268	2	0.0333333	2.5	2.5	0	P	28.8	55.19
2	Rosa_AAG	2010	DomPed	Heif	Taur	360	PNat	.	.	24	45	MN	130	257	286	29	0.483333	2.5	3	0.5	V	28.8	55.19
2	Rosa_AAG	2010	DomPed	Heif	Taur	360	PNat	.	.	24	45	MN	131	263	280	17	0.283333	2.5	2.5	0	V	28.8	55.19
2	Rosa_AAG	2010	DomPed	Heif	Taur	360	PNat	.	.	24	45	MN	133	271	295	24	0.4	2.5	2.5	0	P	28.8	55.19
2	Rosa_AAG	2010	DomPed	Heif	Taur	360	PNat	.	.	24	45	MN	134	285	292	7	0.116667	2.5	3	0.5	P	28.8	55.19
2	Rosa_AAG	2010	DomPed	Heif	Taur	360	PNat	.	.	24	45	MN	148	271	293	22	0.366667	2.5	3	0.5	V	28.8	55.19
2	Rosa_AAG	2010	DomPed	Heif	Taur	360	PNat	.	.	24	45	MN	151	264	282	18	0.3	2.5	2.5	0	V	28.8	55.19
2	Rosa_AAG	2010	DomPed	Heif	Taur	360	PNat	.	.	24	45	MN	153	243	270	27	0.45	2.5	2.5	0	V	28.8	55.19
2	Rosa_AAG	2010	DomPed	Heif	Taur	360	PNat	.	.	24	45	MN	158	251	269	18	0.3	2.5	2.5	0	V	28.8	55.19
2	Rosa_AAG	2010	DomPed	Heif	Taur	360	PNat	.	.	24	45	MN	159	275	309	34	0.566667	2.5	3	0.5	V	28.8	55.19
2	Rosa_AAG	2010	DomPed	Heif	Taur	360	PNat	.	.	24	45	MN	165	269	290	21	0.35	2.5	3	0.5	V	28.8	55.19
2	Rosa_AAG	2010	DomPed	Heif	Taur	360	PNat	.	.	24	45	MN	169	271	297	26	0.433333	2.5	2.5	0	V	28.8	55.19
2	Rosa_AAG	2010	DomPed	Heif	Taur	360	PNat	.	.	24	45	MN	173	253	259	6	0.1	2.5	2.5	0	V	28.8	55.19
2	Rosa_AAG	2010	DomPed	Heif	Taur	360	PNat	.	.	24	45	MN	176	267	298	31	0.516667	2.5	2.5	0	P	28.8	55.19
2	Rosa_AAG	2010	DomPed	Heif	Taur	360	PNat	.	.	24	45	MN	181	254	267	13	0.216667	2.5	2.5	0	V	28.8	55.19
2	Rosa_AAG	2010	DomPed	Heif	Taur	360	PNat	.	.	24	45	MN	185	254	290	36	0.6	2.5	2.5	0	V	28.8	55.19
2	Rosa_AAG	2010	DomPed	Heif	Taur	360	PNat	.	.	24	45	MN	187	287	289	2	0.0333333	3	2.5	-0.5	P	28.8	55.19
2	Rosa_AAG	2010	DomPed	Heif	Taur	360	PNat	.	.	24	45	MN	190	234	248	14	0.233333	2	2.5	0.5	V	28.8	55.19
2	Rosa_AAG	2010	DomPed	Heif	Taur	360	PNat	.	.	24	45	MN	195	258	277	19	0.316667	2.5	2.5	0	P	28.8	55.19
2	Rosa_AAG	2010	DomPed	Heif	Taur	360	PNat	.	.	24	45	MN	196	290	300	10	0.166667	3	3	0	P	28.8	55.19
2	Rosa_AAG	2010	DomPed	Heif	Taur	360	PNat	.	.	24	45	MN	197	241	278	37	0.616667	2	3	1	V	28.8	55.19
2	Rosa_AAG	2010	DomPed	Heif	Taur	360	PNat	.	.	24	45	MN	200	291	306	15	0.25	2.5	2.5	0	V	28.8	55.19
2	Rosa_AAG	2010	DomPed	Heif	Taur	360	PNat	.	.	24	45	MN	209	258	247	-11	-0.183333	2.5	2.5	0	V	28.8	55.19
2	Rosa_AAG	2010	DomPed	Heif	Taur	360	PNat	.	.	24	45	MN	211	256	262	6	0.1	2.5	2.5	0	V	28.8	55.19
2	Rosa_AAG	2010	DomPed	Heif	Taur	360	PNat	.	.	24	45	MN	213	263	281	18	0.3	2	2	0	V	28.8	55.19
2	Rosa_AAG	2010	DomPed	Heif	Taur	360	PNat	.	.	24	45	MN	214	274	289	15	0.25	3	2.5	-0.5	V	28.8	55.19
2	Rosa_AAG	2010	DomPed	Heif	Taur	360	PNat	.	.	24	45	MN	215	357	359	2	0.0333333	3.5	4	0.5	P	28.8	55.19
2	Rosa_AAG	2010	DomPed	Heif	Taur	360	PNat	.	.	24	45	MN	216	240	257	17	0.283333	2.5	3	0.5	P	28.8	55.19
2	Rosa_AAG	2010	DomPed	Heif	Taur	360	PNat	.	.	24	45	MN	217	296	312	16	0.266667	3	3	0	V	28.8	55.19
2	Rosa_AAG	2010	DomPed	Heif	Taur	360	PNat	.	.	24	45	MN	219	248	268	20	0.333333	3	2.5	-0.5	P	28.8	55.19
2	Rosa_AAG	2010	DomPed	Heif	Taur	360	PNat	.	.	24	45	MN	227	313	319	6	0.1	3	3	0	P	28.8	55.19
2	Rosa_AAG	2010	DomPed	Heif	Taur	360	PNat	.	.	24	45	MN	230	278	292	14	0.233333	2.5	3	0.5	V	28.8	55.19
2	Rosa_AAG	2010	DomPed	Heif	Taur	360	PNat	.	.	24	45	MN	232	262	275	13	0.216667	2.5	3	0.5	P	28.8	55.19
2	Rosa_AAG	2010	DomPed	Heif	Taur	360	PNat	.	.	24	45	MN	238	261	279	18	0.3	2.5	2.5	0	V	28.8	55.19
2	Rosa_AAG	2010	DomPed	Heif	Taur	360	PNat	.	.	24	45	MN	252	353	380	27	0.45	3.5	3.5	0	P	28.8	55.19
2	Rosa_AAG	2010	DomPed	Heif	Taur	360	PNat	.	.	24	45	MN	264	261	271	10	0.166667	2.5	2.5	0	V	28.8	55.19
2	Rosa_AAG	2010	DomPed	Heif	Taur	360	PNat	.	.	24	45	MN	268	237	258	21	0.35	2.5	2.5	0	V	28.8	55.19
2	Rosa_AAG	2010	DomPed	Heif	Taur	360	PNat	.	.	24	45	MN	270	248	262	14	0.233333	2	2.5	0.5	V	28.8	55.19
2	Rosa_AAG	2010	DomPed	Heif	Taur	360	PNat	.	.	24	45	MN	281	257	274	17	0.283333	2.5	2.5	0	P	28.8	55.19
2	Rosa_AAG	2010	DomPed	Heif	Taur	360	PNat	.	.	24	45	MN	290	274	281	7	0.116667	2.5	2.5	0	V	28.8	55.19
2	Rosa_AAG	2010	DomPed	Heif	Taur	360	PNat	.	.	24	45	MN	296	253	241	-12	-0.2	2.5	2	-0.5	V	28.8	55.19
2	Rosa_AAG	2010	DomPed	Heif	Taur	360	PNat	.	.	24	45	MN	297	238	256	18	0.3	2	2	0	V	28.8	55.19
2	Rosa_AAG	2010	DomPed	Heif	Taur	360	PNat	.	.	24	45	MN	299	240	278	38	0.633333	2.5	2.5	0	V	28.8	55.19
2	Rosa_AAG	2010	DomPed	Heif	Taur	360	PNat	.	.	24	45	MN	301	258	291	33	0.55	3	3	0	V	28.8	55.19
2	Rosa_AAG	2010	DomPed	Heif	Taur	360	PNat	.	.	24	45	MN	309	250	260	10	0.166667	3	2.5	-0.5	V	28.8	55.19
2	Rosa_AAG	2010	DomPed	Heif	Taur	360	PNat	.	.	24	45	MN	312	287	297	10	0.166667	3	3	0	V	28.8	55.19
2	Rosa_AAG	2010	DomPed	Heif	Taur	360	PNat	.	.	24	45	MN	318	215	222	7	0.116667	2	2	0	V	28.8	55.19
2	Rosa_AAG	2010	DomPed	Heif	Taur	360	PNat	.	.	24	45	MN	319	258	260	2	0.0333333	3	2.5	-0.5	V	28.8	55.19
2	Rosa_AAG	2010	DomPed	Heif	Taur	360	PNat	.	.	24	45	MN	321	334	251	-83	-1.38333	2	2	0	V	28.8	55.19
2	Rosa_AAG	2010	DomPed	Heif	Taur	360	PNat	.	.	24	45	MN	322	263	280	17	0.283333	2.5	2.5	0	V	28.8	55.19
2	Rosa_AAG	2010	DomPed	Heif	Taur	270	PNMelh	.	.	24	45	MN	4	284	297	13	0.216667	3	3	0	P	87.8	55.19
2	Rosa_AAG	2010	DomPed	Heif	Taur	270	PNMelh	.	.	24	45	MN	18	283	295	12	0.2	3	3	0	P	87.8	55.19
2	Rosa_AAG	2010	DomPed	Heif	Taur	270	PNMelh	.	.	24	45	MN	21	307	313	6	0.1	3	3.5	0.5	P	87.8	55.19
2	Rosa_AAG	2010	DomPed	Heif	Taur	270	PNMelh	.	.	24	45	MN	26	267	261	-6	-0.1	3	2.5	-0.5	P	87.8	55.19
2	Rosa_AAG	2010	DomPed	Heif	Taur	270	PNMelh	.	.	24	45	MN	41	303	290	-13	-0.216667	3.5	3.5	0	V	87.8	55.19
2	Rosa_AAG	2010	DomPed	Heif	Taur	270	PNMelh	.	.	24	45	MN	44	325	339	14	0.233333	3.5	3.5	0	P	87.8	55.19
2	Rosa_AAG	2010	DomPed	Heif	Taur	270	PNMelh	.	.	24	45	MN	52	345	358	13	0.216667	3.5	3.5	0	P	87.8	55.19
2	Rosa_AAG	2010	DomPed	Heif	Taur	270	PNMelh	.	.	24	45	MN	64	312	323	11	0.183333	3	3	0	V	87.8	55.19
2	Rosa_AAG	2010	DomPed	Heif	Taur	270	PNMelh	.	.	24	45	MN	66	348	337	-11	-0.183333	4	3.5	-0.5	P	87.8	55.19
2	Rosa_AAG	2010	DomPed	Heif	Taur	270	PNMelh	.	.	24	45	MN	82	300	300	0	0	3	3	0	P	87.8	55.19
2	Rosa_AAG	2010	DomPed	Heif	Taur	270	PNMelh	.	.	24	45	MN	88	331	346	15	0.25	3.5	4	0.5	P	87.8	55.19
2	Rosa_AAG	2010	DomPed	Heif	Taur	270	PNMelh	.	.	24	45	MN	94	312	328	16	0.266667	3	3	0	P	87.8	55.19
2	Rosa_AAG	2010	DomPed	Heif	Taur	270	PNMelh	.	.	24	45	MN	99	352	357	5	0.0833333	3.5	3.5	0	P	87.8	55.19
2	Rosa_AAG	2010	DomPed	Heif	Taur	270	PNMelh	.	.	24	45	MN	105	311	331	20	0.333333	3	3	0	P	87.8	55.19
2	Rosa_AAG	2010	DomPed	Heif	Taur	270	PNMelh	.	.	24	45	MN	111	280	291	11	0.183333	3	3	0	P	87.8	55.19
2	Rosa_AAG	2010	DomPed	Heif	Taur	270	PNMelh	.	.	24	45	MN	118	328	342	14	0.233333	3	3	0	P	87.8	55.19
2	Rosa_AAG	2010	DomPed	Heif	Taur	270	PNMelh	.	.	24	45	MN	125	340	346	6	0.1	3.5	4	0.5	P	87.8	55.19
2	Rosa_AAG	2010	DomPed	Heif	Taur	270	PNMelh	.	.	24	45	MN	132	344	336	-8	-0.133333	3	3.5	0.5	V	87.8	55.19
2	Rosa_AAG	2010	DomPed	Heif	Taur	270	PNMelh	.	.	24	45	MN	136	314	320	6	0.1	3	3.5	0.5	P	87.8	55.19
2	Rosa_AAG	2010	DomPed	Heif	Taur	270	PNMelh	.	.	24	45	MN	144	291	309	18	0.3	3	3	0	P	87.8	55.19
2	Rosa_AAG	2010	DomPed	Heif	Taur	270	PNMelh	.	.	24	45	MN	147	339	320	-19	-0.316667	3	3	0	P	87.8	55.19
2	Rosa_AAG	2010	DomPed	Heif	Taur	270	PNMelh	.	.	24	45	MN	156	285	311	26	0.433333	3	3.5	0.5	P	87.8	55.19
2	Rosa_AAG	2010	DomPed	Heif	Taur	270	PNMelh	.	.	24	45	MN	164	340	350	10	0.166667	3.5	3.5	0	P	87.8	55.19
2	Rosa_AAG	2010	DomPed	Heif	Taur	270	PNMelh	.	.	24	45	MN	175	360	338	-22	-0.366667	4	3.5	-0.5	P	87.8	55.19
2	Rosa_AAG	2010	DomPed	Heif	Taur	270	PNMelh	.	.	24	45	MN	184	319	332	13	0.216667	3	3.5	0.5	P	87.8	55.19
2	Rosa_AAG	2010	DomPed	Heif	Taur	270	PNMelh	.	.	24	45	MN	191	286	314	28	0.466667	3	3.5	0.5	V	87.8	55.19
2	Rosa_AAG	2010	DomPed	Heif	Taur	270	PNMelh	.	.	24	45	MN	226	300	300	0	0	3	3	0	V	87.8	55.19
2	Rosa_AAG	2010	DomPed	Heif	Taur	270	PNMelh	.	.	24	45	MN	234	314	310	-4	-0.0666667	3	3	0	P	87.8	55.19
2	Rosa_AAG	2010	DomPed	Heif	Taur	270	PNMelh	.	.	24	45	MN	237	306	304	-2	-0.0333333	3	3	0	P	87.8	55.19
2	Rosa_AAG	2010	DomPed	Heif	Taur	270	PNMelh	.	.	24	45	MN	248	319	318	-1	-0.0166667	3	3	0	P	87.8	55.19
2	Rosa_AAG	2010	DomPed	Heif	Taur	270	PNMelh	.	.	24	45	MN	250	299	307	8	0.133333	3	3	0	P	87.8	55.19
2	Rosa_AAG	2010	DomPed	Heif	Taur	270	PNMelh	.	.	24	45	MN	256	297	311	14	0.233333	3	3	0	P	87.8	55.19
2	Rosa_AAG	2010	DomPed	Heif	Taur	270	PNMelh	.	.	24	45	MN	258	300	308	8	0.133333	3	3	0	P	87.8	55.19
2	Rosa_AAG	2010	DomPed	Heif	Taur	270	PNMelh	.	.	24	45	MN	259	338	340	2	0.0333333	3.5	3.5	0	P	87.8	55.19
2	Rosa_AAG	2010	DomPed	Heif	Taur	270	PNMelh	.	.	24	45	MN	261	362	381	19	0.316667	4	4	0	P	87.8	55.19
2	Rosa_AAG	2010	DomPed	Heif	Taur	270	PNMelh	.	.	24	45	MN	266	300	294	-6	-0.1	3	3	0	P	87.8	55.19
2	Rosa_AAG	2010	DomPed	Heif	Taur	270	PNMelh	.	.	24	45	MN	274	300	305	5	0.0833333	3	3	0	P	87.8	55.19
2	Rosa_AAG	2010	DomPed	Heif	Taur	270	PNMelh	.	.	24	45	MN	277	305	306	1	0.0166667	3	3	0	P	87.8	55.19
2	Rosa_AAG	2010	DomPed	Heif	Taur	270	PNMelh	.	.	24	45	MN	291	265	282	17	0.283333	2.5	3	0.5	P	87.8	55.19
2	Rosa_AAG	2010	DomPed	Heif	Taur	270	PNMelh	.	.	24	45	MN	305	310	341	31	0.516667	3.5	4	0.5	P	87.8	55.19
2	Rosa_AAG	2010	DomPed	Heif	Taur	270	PNMelh	.	.	24	45	MN	315	312	327	15	0.25	3.5	3	-0.5	P	87.8	55.19
2	Rosa_AAG	2010	DomPed	Heif	Taur	360	PNMelh	.	.	24	45	MN	1	307	320	13	0.216667	3	3	0	V	82.1	55.19
2	Rosa_AAG	2010	DomPed	Heif	Taur	360	PNMelh	.	.	24	45	MN	5	319	335	16	0.266667	3	3	0	P	82.1	55.19
2	Rosa_AAG	2010	DomPed	Heif	Taur	360	PNMelh	.	.	24	45	MN	20	312	304	-8	-0.133333	3	3	0	P	82.1	55.19
2	Rosa_AAG	2010	DomPed	Heif	Taur	360	PNMelh	.	.	24	45	MN	23	326	341	15	0.25	3.5	4	0.5	P	82.1	55.19
2	Rosa_AAG	2010	DomPed	Heif	Taur	360	PNMelh	.	.	24	45	MN	36	318	295	-23	-0.383333	3.5	3	-0.5	V	82.1	55.19
2	Rosa_AAG	2010	DomPed	Heif	Taur	360	PNMelh	.	.	24	45	MN	42	357	358	1	0.0166667	4	3.5	-0.5	V	82.1	55.19
2	Rosa_AAG	2010	DomPed	Heif	Taur	360	PNMelh	.	.	24	45	MN	54	317	327	10	0.166667	3	3.5	0.5	P	82.1	55.19
2	Rosa_AAG	2010	DomPed	Heif	Taur	360	PNMelh	.	.	24	45	MN	65	340	312	-28	-0.466667	3.5	3	-0.5	P	82.1	55.19
2	Rosa_AAG	2010	DomPed	Heif	Taur	360	PNMelh	.	.	24	45	MN	68	285	325	40	0.666667	3	4	1	P	82.1	55.19
2	Rosa_AAG	2010	DomPed	Heif	Taur	360	PNMelh	.	.	24	45	MN	72	305	337	32	0.533333	3	3.5	0.5	P	82.1	55.19
2	Rosa_AAG	2010	DomPed	Heif	Taur	360	PNMelh	.	.	24	45	MN	77	312	325	13	0.216667	3	3	0	P	82.1	55.19
2	Rosa_AAG	2010	DomPed	Heif	Taur	360	PNMelh	.	.	24	45	MN	86	300	305	5	0.0833333	3	3	0	P	82.1	55.19
2	Rosa_AAG	2010	DomPed	Heif	Taur	360	PNMelh	.	.	24	45	MN	90	275	300	25	0.416667	2.5	3	0.5	P	82.1	55.19
2	Rosa_AAG	2010	DomPed	Heif	Taur	360	PNMelh	.	.	24	45	MN	98	340	357	17	0.283333	3.5	3.5	0	P	82.1	55.19
2	Rosa_AAG	2010	DomPed	Heif	Taur	360	PNMelh	.	.	24	45	MN	101	325	334	9	0.15	3	3	0	V	82.1	55.19
2	Rosa_AAG	2010	DomPed	Heif	Taur	360	PNMelh	.	.	24	45	MN	107	322	328	6	0.1	3	3	0	P	82.1	55.19
2	Rosa_AAG	2010	DomPed	Heif	Taur	360	PNMelh	.	.	24	45	MN	112	300	306	6	0.1	3	3.5	0.5	P	82.1	55.19
2	Rosa_AAG	2010	DomPed	Heif	Taur	360	PNMelh	.	.	24	45	MN	120	310	316	6	0.1	3	3	0	P	82.1	55.19
2	Rosa_AAG	2010	DomPed	Heif	Taur	360	PNMelh	.	.	24	45	MN	121	300	310	10	0.166667	3	3	0	P	82.1	55.19
2	Rosa_AAG	2010	DomPed	Heif	Taur	360	PNMelh	.	.	24	45	MN	124	304	321	17	0.283333	3	3.5	0.5	P	82.1	55.19
2	Rosa_AAG	2010	DomPed	Heif	Taur	360	PNMelh	.	.	24	45	MN	128	328	332	4	0.0666667	3	3.5	0.5	P	82.1	55.19
2	Rosa_AAG	2010	DomPed	Heif	Taur	360	PNMelh	.	.	24	45	MN	135	316	324	8	0.133333	3.5	3.5	0	P	82.1	55.19
2	Rosa_AAG	2010	DomPed	Heif	Taur	360	PNMelh	.	.	24	45	MN	143	267	290	23	0.383333	3	3	0	P	82.1	55.19
2	Rosa_AAG	2010	DomPed	Heif	Taur	360	PNMelh	.	.	24	45	MN	145	308	314	6	0.1	3	3	0	P	82.1	55.19
2	Rosa_AAG	2010	DomPed	Heif	Taur	360	PNMelh	.	.	24	45	MN	152	328	325	-3	-0.05	3.5	3.5	0	P	82.1	55.19
2	Rosa_AAG	2010	DomPed	Heif	Taur	360	PNMelh	.	.	24	45	MN	167	268	292	24	0.4	3	3.5	0.5	P	82.1	55.19
2	Rosa_AAG	2010	DomPed	Heif	Taur	360	PNMelh	.	.	24	45	MN	177	266	285	19	0.316667	2.5	3	0.5	V	82.1	55.19
2	Rosa_AAG	2010	DomPed	Heif	Taur	360	PNMelh	.	.	24	45	MN	186	285	284	-1	-0.0166667	3	3	0	P	82.1	55.19
2	Rosa_AAG	2010	DomPed	Heif	Taur	360	PNMelh	.	.	24	45	MN	205	317	320	3	0.05	3	3	0	P	82.1	55.19
2	Rosa_AAG	2010	DomPed	Heif	Taur	360	PNMelh	.	.	24	45	MN	221	312	329	17	0.283333	3.5	4	0.5	P	82.1	55.19
2	Rosa_AAG	2010	DomPed	Heif	Taur	360	PNMelh	.	.	24	45	MN	233	307	314	7	0.116667	3.5	3.5	0	V	82.1	55.19
2	Rosa_AAG	2010	DomPed	Heif	Taur	360	PNMelh	.	.	24	45	MN	235	290	305	15	0.25	3	3	0	P	82.1	55.19
2	Rosa_AAG	2010	DomPed	Heif	Taur	360	PNMelh	.	.	24	45	MN	242	292	333	41	0.683333	3	3.5	0.5	P	82.1	55.19
2	Rosa_AAG	2010	DomPed	Heif	Taur	360	PNMelh	.	.	24	45	MN	249	299	309	10	0.166667	3	3	0	V	82.1	55.19
2	Rosa_AAG	2010	DomPed	Heif	Taur	360	PNMelh	.	.	24	45	MN	253	353	357	4	0.0666667	3.5	4	0.5	P	82.1	55.19
2	Rosa_AAG	2010	DomPed	Heif	Taur	360	PNMelh	.	.	24	45	MN	257	305	327	22	0.366667	3	3	0	P	82.1	55.19
2	Rosa_AAG	2010	DomPed	Heif	Taur	360	PNMelh	.	.	24	45	MN	288	305	302	-3	-0.05	3	3	0	P	82.1	55.19
2	Rosa_AAG	2010	DomPed	Heif	Taur	360	PNMelh	.	.	24	45	MN	303	264	281	17	0.283333	2.5	3	0.5	P	82.1	55.19
2	Rosa_AAG	2010	DomPed	Heif	Taur	360	PNMelh	.	.	24	45	MN	311	291	291	0	0	3.5	3	-0.5	P	82.1	55.19
3	Menegaz_AL	2006	Urug	Heif	Sint	270	PNat	.	.	24	45	MN	382	295	353	58	0.623656	3.25	3.5	0.25	P	95	92.22
3	Menegaz_AL	2006	Urug	Heif	Sint	270	PNat	.	.	24	45	MN	392	285	332	47	0.505376	3	3.5	0.5	P	95	92.22
3	Menegaz_AL	2006	Urug	Heif	Sint	270	PNat	.	.	24	45	MN	470	287	337	50	0.537634	3.5	3.75	0.25	P	95	92.22
3	Menegaz_AL	2006	Urug	Heif	Sint	270	PNat	.	.	24	45	MN	478	293	345	52	0.55914	3.25	3.75	0.5	P	95	92.22
3	Menegaz_AL	2006	Urug	Heif	Sint	270	PNat	.	.	24	45	MN	494	290	339	49	0.526882	3.5	3.6	0.1	P	95	92.22
3	Menegaz_AL	2006	Urug	Heif	Sint	270	PNat	.	.	24	45	MN	584	294	349	55	0.591398	3.5	3.75	0.25	P	95	92.22
3	Menegaz_AL	2006	Urug	Heif	Sint	270	PNat	.	.	24	45	MN	652	295	353	58	0.623656	3.25	3.5	0.25	P	95	92.22
3	Menegaz_AL	2006	Urug	Heif	Sint	270	PNat	.	.	24	45	MN	730	273	332	59	0.634409	3.5	3.75	0.25	P	95	92.22
3	Menegaz_AL	2006	Urug	Heif	Sint	270	PNat	.	.	24	45	MN	796	286	348	62	0.666667	3.5	4	0.5	P	95	92.22
3	Menegaz_AL	2006	Urug	Heif	Sint	270	PNat	.	.	24	45	MN	828	298	350	52	0.55914	3	3.5	0.5	P	95	92.22
3	Menegaz_AL	2006	Urug	Heif	Sint	270	PNat	.	.	24	45	MN	836	282	342	60	0.645161	3.25	3.5	0.25	P	95	92.22
3	Menegaz_AL	2006	Urug	Heif	Sint	270	PNat	.	.	24	45	MN	930	279	330	51	0.548387	3.25	3.5	0.25	P	95	92.22
3	Menegaz_AL	2006	Urug	Heif	Sint	270	PNat	.	.	24	45	MN	940	288	331	43	0.462366	3.25	3.5	0.25	P	95	92.22
3	Menegaz_AL	2006	Urug	Heif	Sint	270	PNat	.	.	24	45	MN	968	289	349	60	0.645161	3.5	3.75	0.25	P	95	92.22
3	Menegaz_AL	2006	Urug	Heif	Sint	270	PNat	.	.	24	45	MN	972	288	328	40	0.430108	3.25	3.75	0.5	P	95	92.22
3	Menegaz_AL	2006	Urug	Heif	Sint	270	PNat	.	.	24	45	MN	1412	299	350	51	0.548387	3.5	3.75	0.25	P	95	92.22
3	Menegaz_AL	2006	Urug	Heif	Sint	270	PNat	.	.	24	45	MN	1650	280	330	50	0.537634	3.25	3.5	0.25	P	95	92.22
3	Menegaz_AL	2006	Urug	Heif	Sint	270	PNat	.	.	24	45	MN	1668	291	343	52	0.55914	3.25	3.75	0.5	P	95	92.22
3	Menegaz_AL	2006	Urug	Heif	Sint	270	PNat	.	.	24	45	MN	1686	281	322	41	0.44086	3.5	3.5	0	P	95	92.22
3	Menegaz_AL	2006	Urug	Heif	Sint	270	PNat	.	.	24	45	MN	2024	296	350	54	0.580645	3	3.25	0.25	V	95	92.22
3	Menegaz_AL	2006	Urug	Heif	Sint	270	PNat	.	.	24	45	MN	216	289	332	43	0.462366	3.25	3.75	0.5	P	70	92.22
3	Menegaz_AL	2006	Urug	Heif	Sint	270	PNat	.	.	24	45	MN	240	310	355	45	0.483871	3.25	3.5	0.25	V	70	92.22
3	Menegaz_AL	2006	Urug	Heif	Sint	270	PNat	.	.	24	45	MN	328	309	371	62	0.666667	3.5	3.75	0.25	P	70	92.22
3	Menegaz_AL	2006	Urug	Heif	Sint	270	PNat	.	.	24	45	MN	440	288	342	54	0.580645	3	3.5	0.5	P	70	92.22
3	Menegaz_AL	2006	Urug	Heif	Sint	270	PNat	.	.	24	45	MN	476	296	348	52	0.55914	3.5	3.6	0.1	V	70	92.22
3	Menegaz_AL	2006	Urug	Heif	Sint	270	PNat	.	.	24	45	MN	488	301	339	38	0.408602	3.25	3.6	0.35	P	70	92.22
3	Menegaz_AL	2006	Urug	Heif	Sint	270	PNat	.	.	24	45	MN	636	304	348	44	0.473118	3.25	3.5	0.25	P	70	92.22
3	Menegaz_AL	2006	Urug	Heif	Sint	270	PNat	.	.	24	45	MN	654	293	344	51	0.548387	3.25	3.5	0.25	V	70	92.22
3	Menegaz_AL	2006	Urug	Heif	Sint	270	PNat	.	.	24	45	MN	682	287	343	56	0.602151	3.5	3.75	0.25	P	70	92.22
3	Menegaz_AL	2006	Urug	Heif	Sint	270	PNat	.	.	24	45	MN	686	298	333	35	0.376344	3.25	3.5	0.25	P	70	92.22
3	Menegaz_AL	2006	Urug	Heif	Sint	270	PNat	.	.	24	45	MN	704	317	358	41	0.44086	3	3.5	0.5	P	70	92.22
3	Menegaz_AL	2006	Urug	Heif	Sint	270	PNat	.	.	24	45	MN	854	312	342	30	0.322581	3.25	3.5	0.25	P	70	92.22
3	Menegaz_AL	2006	Urug	Heif	Sint	270	PNat	.	.	24	45	MN	1404	293	329	36	0.387097	3.25	3.5	0.25	V	70	92.22
3	Menegaz_AL	2006	Urug	Heif	Sint	270	PNat	.	.	24	45	MN	1418	297	362	65	0.698925	3	3.5	0.5	P	70	92.22
3	Menegaz_AL	2006	Urug	Heif	Sint	270	PNat	.	.	24	45	MN	1440	313	365	52	0.55914	3.75	4	0.25	P	70	92.22
3	Menegaz_AL	2006	Urug	Heif	Sint	270	PNat	.	.	24	45	MN	1498	306	356	50	0.537634	3.5	3.75	0.25	V	70	92.22
3	Menegaz_AL	2006	Urug	Heif	Sint	270	PNat	.	.	24	45	MN	1612	299	349	50	0.537634	3.25	3.5	0.25	P	70	92.22
3	Menegaz_AL	2006	Urug	Heif	Sint	270	PNat	.	.	24	45	MN	1656	309	365	56	0.602151	3	3.5	0.5	P	70	92.22
3	Menegaz_AL	2006	Urug	Heif	Sint	270	PNat	.	.	24	45	MN	1776	300	349	49	0.526882	3.25	3.75	0.5	P	70	92.22
3	Menegaz_AL	2006	Urug	Heif	Sint	270	PNat	.	.	24	45	MN	1812	302	360	58	0.623656	3	3.5	0.5	V	70	92.22
3	Menegaz_AL	2006	Urug	Heif	Sint	270	PNat	.	.	24	45	MN	144	310	354	44	0.473118	3.25	3.5	0.25	P	100	92.22
3	Menegaz_AL	2006	Urug	Heif	Sint	270	PNat	.	.	24	45	MN	256	328	365	37	0.397849	3.25	3.5	0.25	P	100	92.22
3	Menegaz_AL	2006	Urug	Heif	Sint	270	PNat	.	.	24	45	MN	410	322	387	65	0.698925	3.5	3.75	0.25	P	100	92.22
3	Menegaz_AL	2006	Urug	Heif	Sint	270	PNat	.	.	24	45	MN	456	329	390	61	0.655914	3.5	3.6	0.1	P	100	92.22
3	Menegaz_AL	2006	Urug	Heif	Sint	270	PNat	.	.	24	45	MN	558	302	348	46	0.494624	3.25	3.5	0.25	P	100	92.22
3	Menegaz_AL	2006	Urug	Heif	Sint	270	PNat	.	.	24	45	MN	568	306	340	34	0.365591	3.5	3.5	0	P	100	92.22
3	Menegaz_AL	2006	Urug	Heif	Sint	270	PNat	.	.	24	45	MN	672	318	366	48	0.516129	3	3.5	0.5	P	100	92.22
3	Menegaz_AL	2006	Urug	Heif	Sint	270	PNat	.	.	24	45	MN	674	314	378	64	0.688172	3.5	3.75	0.25	P	100	92.22
3	Menegaz_AL	2006	Urug	Heif	Sint	270	PNat	.	.	24	45	MN	684	338	405	67	0.72043	3.25	3.75	0.5	P	100	92.22
3	Menegaz_AL	2006	Urug	Heif	Sint	270	PNat	.	.	24	45	MN	810	330	378	48	0.516129	3.25	3.5	0.25	P	100	92.22
3	Menegaz_AL	2006	Urug	Heif	Sint	270	PNat	.	.	24	45	MN	922	331	405	74	0.795699	3	3.8	0.8	P	100	92.22
3	Menegaz_AL	2006	Urug	Heif	Sint	270	PNat	.	.	24	45	MN	1152	327	375	48	0.516129	3.5	3.75	0.25	P	100	92.22
3	Menegaz_AL	2006	Urug	Heif	Sint	270	PNat	.	.	24	45	MN	1422	313	367	54	0.580645	3	3.5	0.5	P	100	92.22
3	Menegaz_AL	2006	Urug	Heif	Sint	270	PNat	.	.	24	45	MN	1436	319	362	43	0.462366	3	3.5	0.5	P	100	92.22
3	Menegaz_AL	2006	Urug	Heif	Sint	270	PNat	.	.	24	45	MN	1446	311	351	40	0.430108	3	3.5	0.5	P	100	92.22
3	Menegaz_AL	2006	Urug	Heif	Sint	270	PNat	.	.	24	45	MN	1454	311	367	56	0.602151	3.25	3.5	0.25	P	100	92.22
3	Menegaz_AL	2006	Urug	Heif	Sint	270	PNat	.	.	24	45	MN	1468	317	372	55	0.591398	3.25	3.5	0.25	P	100	92.22
3	Menegaz_AL	2006	Urug	Heif	Sint	270	PNat	.	.	24	45	MN	1622	306	354	48	0.516129	3.25	3.5	0.25	P	100	92.22
3	Menegaz_AL	2006	Urug	Heif	Sint	270	PNat	.	.	24	45	MN	1802	319	381	62	0.666667	3.5	3.75	0.25	P	100	92.22
3	Menegaz_AL	2006	Urug	Heif	Sint	270	PNat	.	.	24	45	MN	1828	323	373	50	0.537634	3.25	3.5	0.25	P	100	92.22
3	Menegaz_AL	2006	Urug	Heif	Sint	270	PNat	.	.	24	45	MN	260	298	334	36	0.387097	3.25	3.5	0.25	P	95	92.22
3	Menegaz_AL	2006	Urug	Heif	Sint	270	PNat	.	.	24	45	MN	284	305	352	47	0.505376	3.25	3.4	0.15	P	95	92.22
3	Menegaz_AL	2006	Urug	Heif	Sint	270	PNat	.	.	24	45	MN	312	290	341	51	0.548387	3.25	3.75	0.5	P	95	92.22
3	Menegaz_AL	2006	Urug	Heif	Sint	270	PNat	.	.	24	45	MN	386	312	348	36	0.387097	3.25	3.5	0.25	P	95	92.22
3	Menegaz_AL	2006	Urug	Heif	Sint	270	PNat	.	.	24	45	MN	430	299	329	30	0.322581	3	3.25	0.25	P	95	92.22
3	Menegaz_AL	2006	Urug	Heif	Sint	270	PNat	.	.	24	45	MN	458	312	345	33	0.354839	3	3.5	0.5	V	95	92.22
3	Menegaz_AL	2006	Urug	Heif	Sint	270	PNat	.	.	24	45	MN	510	302	352	50	0.537634	3.25	3.5	0.25	P	95	92.22
3	Menegaz_AL	2006	Urug	Heif	Sint	270	PNat	.	.	24	45	MN	544	302	335	33	0.354839	3.5	3.5	0	P	95	92.22
3	Menegaz_AL	2006	Urug	Heif	Sint	270	PNat	.	.	24	45	MN	842	301	335	34	0.365591	3.25	3.5	0.25	P	95	92.22
3	Menegaz_AL	2006	Urug	Heif	Sint	270	PNat	.	.	24	45	MN	900	292	327	35	0.376344	3	3.3	0.3	P	95	92.22
3	Menegaz_AL	2006	Urug	Heif	Sint	270	PNat	.	.	24	45	MN	932	295	330	35	0.376344	3	3.5	0.5	P	95	92.22
3	Menegaz_AL	2006	Urug	Heif	Sint	270	PNat	.	.	24	45	MN	976	304	345	41	0.44086	3.25	3.5	0.25	P	95	92.22
3	Menegaz_AL	2006	Urug	Heif	Sint	270	PNat	.	.	24	45	MN	1430	303	349	46	0.494624	3	3.4	0.4	P	95	92.22
3	Menegaz_AL	2006	Urug	Heif	Sint	270	PNat	.	.	24	45	MN	1538	305	350	45	0.483871	3.25	3.75	0.5	P	95	92.22
3	Menegaz_AL	2006	Urug	Heif	Sint	270	PNat	.	.	24	45	MN	1694	281	326	45	0.483871	3	3.25	0.25	P	95	92.22
3	Menegaz_AL	2006	Urug	Heif	Sint	270	PNat	.	.	24	45	MN	1698	283	330	47	0.505376	3.5	3.75	0.25	P	95	92.22
3	Menegaz_AL	2006	Urug	Heif	Sint	270	PNat	.	.	24	45	MN	1818	286	327	41	0.44086	3.25	3.5	0.25	P	95	92.22
3	Menegaz_AL	2006	Urug	Heif	Sint	270	PNat	.	.	24	45	MN	1820	290	336	46	0.494624	3	3.5	0.5	P	95	92.22
3	Menegaz_AL	2006	Urug	Heif	Sint	270	PNat	.	.	24	45	MN	1822	309	357	48	0.516129	3.25	3.5	0.25	P	95	92.22
3	Menegaz_AL	2006	Urug	Heif	Sint	270	PNat	.	.	24	45	MN	2018	300	353	53	0.569892	3	3.5	0.5	P	95	92.22
3	Menegaz_AL	2006	Urug	Heif	Sint	270	PNat	.	.	24	45	MN	114	322	356	34	0.365591	3.5	3.75	0.25	P	85	92.22
3	Menegaz_AL	2006	Urug	Heif	Sint	270	PNat	.	.	24	45	MN	148	329	386	57	0.612903	3.5	3.5	0	P	85	92.22
3	Menegaz_AL	2006	Urug	Heif	Sint	270	PNat	.	.	24	45	MN	378	317	364	47	0.505376	3.25	3.5	0.25	P	85	92.22
3	Menegaz_AL	2006	Urug	Heif	Sint	270	PNat	.	.	24	45	MN	418	303	357	54	0.580645	3.25	3.5	0.25	P	85	92.22
3	Menegaz_AL	2006	Urug	Heif	Sint	270	PNat	.	.	24	45	MN	504	333	381	48	0.516129	3.25	3.5	0.25	P	85	92.22
3	Menegaz_AL	2006	Urug	Heif	Sint	270	PNat	.	.	24	45	MN	666	337	390	53	0.569892	3.5	3.75	0.25	P	85	92.22
3	Menegaz_AL	2006	Urug	Heif	Sint	270	PNat	.	.	24	45	MN	690	327	381	54	0.580645	3	3.5	0.5	V	85	92.22
3	Menegaz_AL	2006	Urug	Heif	Sint	270	PNat	.	.	24	45	MN	698	311	359	48	0.516129	3	3.25	0.25	V	85	92.22
3	Menegaz_AL	2006	Urug	Heif	Sint	270	PNat	.	.	24	45	MN	780	315	371	56	0.602151	3.25	3.5	0.25	P	85	92.22
3	Menegaz_AL	2006	Urug	Heif	Sint	270	PNat	.	.	24	45	MN	864	318	370	52	0.55914	3.25	3.5	0.25	P	85	92.22
3	Menegaz_AL	2006	Urug	Heif	Sint	270	PNat	.	.	24	45	MN	902	319	329	10	0.107527	3.25	3.5	0.25	P	85	92.22
3	Menegaz_AL	2006	Urug	Heif	Sint	270	PNat	.	.	24	45	MN	928	314	353	39	0.419355	3.5	3.75	0.25	P	85	92.22
3	Menegaz_AL	2006	Urug	Heif	Sint	270	PNat	.	.	24	45	MN	1492	314	355	41	0.44086	3.25	3.5	0.25	P	85	92.22
3	Menegaz_AL	2006	Urug	Heif	Sint	270	PNat	.	.	24	45	MN	1598	317	355	38	0.408602	3.5	3.5	0	P	85	92.22
3	Menegaz_AL	2006	Urug	Heif	Sint	270	PNat	.	.	24	45	MN	1618	297	355	58	0.623656	3.25	3.5	0.25	V	85	92.22
3	Menegaz_AL	2006	Urug	Heif	Sint	270	PNat	.	.	24	45	MN	1636	316	372	56	0.602151	3.25	3.5	0.25	P	85	92.22
3	Menegaz_AL	2006	Urug	Heif	Sint	270	PNat	.	.	24	45	MN	1692	335	380	45	0.483871	3.5	3.75	0.25	P	85	92.22
3	Menegaz_AL	2006	Urug	Heif	Sint	270	PNat	.	.	24	45	MN	1700	315	357	42	0.451613	3.5	3.6	0.1	P	85	92.22
3	Menegaz_AL	2006	Urug	Heif	Sint	270	PNat	.	.	24	45	MN	2008	310	336	26	0.27957	3.5	3.75	0.25	P	85	92.22
3	Menegaz_AL	2006	Urug	Heif	Sint	270	PNat	.	.	24	45	MN	2012	313	360	47	0.505376	3.25	3.5	0.25	P	85	92.22
3	Menegaz_AL	2006	Urug	Heif	Sint	270	PNat	.	.	24	45	MN	130	346	383	37	0.397849	3.25	3.5	0.25	P	100	92.22
3	Menegaz_AL	2006	Urug	Heif	Sint	270	PNat	.	.	24	45	MN	422	345	415	70	0.752688	3.5	3.75	0.25	P	100	92.22
3	Menegaz_AL	2006	Urug	Heif	Sint	270	PNat	.	.	24	45	MN	524	321	365	44	0.473118	3	3.5	0.5	P	100	92.22
3	Menegaz_AL	2006	Urug	Heif	Sint	270	PNat	.	.	24	45	MN	638	355	399	44	0.473118	3.5	3.75	0.25	P	100	92.22
3	Menegaz_AL	2006	Urug	Heif	Sint	270	PNat	.	.	24	45	MN	646	333	376	43	0.462366	3.25	3.5	0.25	P	100	92.22
3	Menegaz_AL	2006	Urug	Heif	Sint	270	PNat	.	.	24	45	MN	708	335	370	35	0.376344	3	3.5	0.5	P	100	92.22
3	Menegaz_AL	2006	Urug	Heif	Sint	270	PNat	.	.	24	45	MN	720	337	366	29	0.311828	3.5	3.5	0	P	100	92.22
3	Menegaz_AL	2006	Urug	Heif	Sint	270	PNat	.	.	24	45	MN	748	339	392	53	0.569892	3.25	3.5	0.25	P	100	92.22
3	Menegaz_AL	2006	Urug	Heif	Sint	270	PNat	.	.	24	45	MN	758	341	374	33	0.354839	3	3.5	0.5	P	100	92.22
3	Menegaz_AL	2006	Urug	Heif	Sint	270	PNat	.	.	24	45	MN	782	351	418	67	0.72043	3.5	3.75	0.25	P	100	92.22
3	Menegaz_AL	2006	Urug	Heif	Sint	270	PNat	.	.	24	45	MN	822	330	382	52	0.55914	3.25	3.5	0.25	P	100	92.22
3	Menegaz_AL	2006	Urug	Heif	Sint	270	PNat	.	.	24	45	MN	846	339	378	39	0.419355	3.25	3.5	0.25	P	100	92.22
3	Menegaz_AL	2006	Urug	Heif	Sint	270	PNat	.	.	24	45	MN	856	339	374	35	0.376344	3	3.5	0.5	P	100	92.22
3	Menegaz_AL	2006	Urug	Heif	Sint	270	PNat	.	.	24	45	MN	880	343	392	49	0.526882	3	3.5	0.5	P	100	92.22
3	Menegaz_AL	2006	Urug	Heif	Sint	270	PNat	.	.	24	45	MN	926	326	380	54	0.580645	3.25	3.5	0.25	P	100	92.22
3	Menegaz_AL	2006	Urug	Heif	Sint	270	PNat	.	.	24	45	MN	962	321	376	55	0.591398	3	3.5	0.5	P	100	92.22
3	Menegaz_AL	2006	Urug	Heif	Sint	270	PNat	.	.	24	45	MN	1064	343	379	36	0.387097	3.5	3.5	0	P	100	92.22
3	Menegaz_AL	2006	Urug	Heif	Sint	270	PNat	.	.	24	45	MN	1098	326	377	51	0.548387	3	3.25	0.25	P	100	92.22
3	Menegaz_AL	2006	Urug	Heif	Sint	270	PNat	.	.	24	45	MN	1482	330	378	48	0.516129	3.25	3.5	0.25	P	100	92.22
3	Menegaz_AL	2006	Urug	Heif	Sint	270	PNat	.	.	24	45	MN	1658	337	389	52	0.55914	3	3.5	0.5	P	100	92.22
3	Menegaz_AL	2006	Urug	Heif	Sint	270	PNMelh	.	.	24	45	MN	236	304	338	34	0.365591	3.25	3.5	0.25	P	85	92.22
3	Menegaz_AL	2006	Urug	Heif	Sint	270	PNMelh	.	.	24	45	MN	344	300	326	26	0.27957	3.25	3.5	0.25	V	85	92.22
3	Menegaz_AL	2006	Urug	Heif	Sint	270	PNMelh	.	.	24	45	MN	466	335	367	32	0.344086	3.5	3.5	0	P	85	92.22
3	Menegaz_AL	2006	Urug	Heif	Sint	270	PNMelh	.	.	24	45	MN	482	318	351	33	0.354839	3.25	3.25	0	V	85	92.22
3	Menegaz_AL	2006	Urug	Heif	Sint	270	PNMelh	.	.	24	45	MN	534	301	337	36	0.387097	3.5	3.75	0.25	P	85	92.22
3	Menegaz_AL	2006	Urug	Heif	Sint	270	PNMelh	.	.	24	45	MN	580	314	357	43	0.462366	3.5	3.6	0.1	P	85	92.22
3	Menegaz_AL	2006	Urug	Heif	Sint	270	PNMelh	.	.	24	45	MN	710	311	336	25	0.268817	3.5	3.5	0	P	85	92.22
3	Menegaz_AL	2006	Urug	Heif	Sint	270	PNMelh	.	.	24	45	MN	830	292	345	53	0.569892	3.25	3.5	0.25	P	85	92.22
3	Menegaz_AL	2006	Urug	Heif	Sint	270	PNMelh	.	.	24	45	MN	862	307	350	43	0.462366	3.25	3.5	0.25	P	85	92.22
3	Menegaz_AL	2006	Urug	Heif	Sint	270	PNMelh	.	.	24	45	MN	958	303	335	32	0.344086	3.25	3.5	0.25	P	85	92.22
3	Menegaz_AL	2006	Urug	Heif	Sint	270	PNMelh	.	.	24	45	MN	960	315	355	40	0.430108	3.25	3.5	0.25	P	85	92.22
3	Menegaz_AL	2006	Urug	Heif	Sint	270	PNMelh	.	.	24	45	MN	1500	313	345	32	0.344086	3.5	3.75	0.25	P	85	92.22
3	Menegaz_AL	2006	Urug	Heif	Sint	270	PNMelh	.	.	24	45	MN	1580	317	348	31	0.333333	3.5	3.5	0	P	85	92.22
3	Menegaz_AL	2006	Urug	Heif	Sint	270	PNMelh	.	.	24	45	MN	1606	329	366	37	0.397849	3.25	3.5	0.25	P	85	92.22
3	Menegaz_AL	2006	Urug	Heif	Sint	270	PNMelh	.	.	24	45	MN	1626	311	349	38	0.408602	3.5	3.5	0	P	85	92.22
3	Menegaz_AL	2006	Urug	Heif	Sint	270	PNMelh	.	.	24	45	MN	1662	304	333	29	0.311828	3.25	3.5	0.25	P	85	92.22
3	Menegaz_AL	2006	Urug	Heif	Sint	270	PNMelh	.	.	24	45	MN	1680	314	361	47	0.505376	3.25	3.5	0.25	P	85	92.22
3	Menegaz_AL	2006	Urug	Heif	Sint	270	PNMelh	.	.	24	45	MN	1682	333	357	24	0.258065	3.25	3.25	0	V	85	92.22
3	Menegaz_AL	2006	Urug	Heif	Sint	270	PNMelh	.	.	24	45	MN	1726	306	340	34	0.365591	3.25	3.5	0.25	P	85	92.22
3	Menegaz_AL	2006	Urug	Heif	Sint	270	PNMelh	.	.	24	45	MN	1824	311	353	42	0.451613	3.25	3.5	0.25	P	85	92.22
3	Menegaz_AL	2006	Urug	Heif	Sint	270	PNMelh	.	.	24	45	MN	188	327	360	33	0.354839	3.5	3.5	0	P	100	92.22
3	Menegaz_AL	2006	Urug	Heif	Sint	270	PNMelh	.	.	24	45	MN	228	340	371	31	0.333333	3.25	3.5	0.25	P	100	92.22
3	Menegaz_AL	2006	Urug	Heif	Sint	270	PNMelh	.	.	24	45	MN	258	344	388	44	0.473118	3.5	3.75	0.25	P	100	92.22
3	Menegaz_AL	2006	Urug	Heif	Sint	270	PNMelh	.	.	24	45	MN	304	328	375	47	0.505376	3.25	3.5	0.25	P	100	92.22
3	Menegaz_AL	2006	Urug	Heif	Sint	270	PNMelh	.	.	24	45	MN	394	322	370	48	0.516129	3.25	3.5	0.25	P	100	92.22
3	Menegaz_AL	2006	Urug	Heif	Sint	270	PNMelh	.	.	24	45	MN	426	326	379	53	0.569892	3.75	3.75	0	P	100	92.22
3	Menegaz_AL	2006	Urug	Heif	Sint	270	PNMelh	.	.	24	45	MN	450	333	380	47	0.505376	3.5	3.7	0.2	P	100	92.22
3	Menegaz_AL	2006	Urug	Heif	Sint	270	PNMelh	.	.	24	45	MN	522	331	354	23	0.247312	3.25	3.25	0	P	100	92.22
3	Menegaz_AL	2006	Urug	Heif	Sint	270	PNMelh	.	.	24	45	MN	554	327	360	33	0.354839	3.25	3.5	0.25	P	100	92.22
3	Menegaz_AL	2006	Urug	Heif	Sint	270	PNMelh	.	.	24	45	MN	556	327	368	41	0.44086	3.25	3.5	0.25	P	100	92.22
3	Menegaz_AL	2006	Urug	Heif	Sint	270	PNMelh	.	.	24	45	MN	742	314	341	27	0.290323	3.25	3.5	0.25	P	100	92.22
3	Menegaz_AL	2006	Urug	Heif	Sint	270	PNMelh	.	.	24	45	MN	812	309	352	43	0.462366	3.25	3.5	0.25	P	100	92.22
3	Menegaz_AL	2006	Urug	Heif	Sint	270	PNMelh	.	.	24	45	MN	848	344	388	44	0.473118	3.25	3.5	0.25	P	100	92.22
3	Menegaz_AL	2006	Urug	Heif	Sint	270	PNMelh	.	.	24	45	MN	882	329	371	42	0.451613	3.25	3.5	0.25	P	100	92.22
3	Menegaz_AL	2006	Urug	Heif	Sint	270	PNMelh	.	.	24	45	MN	1208	339	391	52	0.55914	3.25	3.5	0.25	P	100	92.22
3	Menegaz_AL	2006	Urug	Heif	Sint	270	PNMelh	.	.	24	45	MN	1332	341	391	50	0.537634	3.25	3.5	0.25	P	100	92.22
3	Menegaz_AL	2006	Urug	Heif	Sint	270	PNMelh	.	.	24	45	MN	1414	321	360	39	0.419355	3.25	3.5	0.25	P	100	92.22
3	Menegaz_AL	2006	Urug	Heif	Sint	270	PNMelh	.	.	24	45	MN	1610	319	366	47	0.505376	3.25	3.5	0.25	P	100	92.22
3	Menegaz_AL	2006	Urug	Heif	Sint	270	PNMelh	.	.	24	45	MN	1708	345	390	45	0.483871	3.5	3.75	0.25	P	100	92.22
3	Menegaz_AL	2006	Urug	Heif	Sint	270	PNMelh	.	.	24	45	MN	1748	309	340	31	0.333333	3.25	3.5	0.25	P	100	92.22
3	Menegaz_AL	2006	Urug	Heif	Sint	270	PNMelh	.	.	24	45	MN	102	355	391	36	0.387097	3.25	3.5	0.25	P	100	92.22
3	Menegaz_AL	2006	Urug	Heif	Sint	270	PNMelh	.	.	24	45	MN	112	344	379	35	0.376344	3.5	3.5	0	P	100	92.22
3	Menegaz_AL	2006	Urug	Heif	Sint	270	PNMelh	.	.	24	45	MN	302	358	393	35	0.376344	3.25	3.5	0.25	P	100	92.22
3	Menegaz_AL	2006	Urug	Heif	Sint	270	PNMelh	.	.	24	45	MN	454	359	399	40	0.430108	3.5	3.75	0.25	P	100	92.22
3	Menegaz_AL	2006	Urug	Heif	Sint	270	PNMelh	.	.	24	45	MN	560	359	391	32	0.344086	3.25	3.75	0.5	P	100	92.22
3	Menegaz_AL	2006	Urug	Heif	Sint	270	PNMelh	.	.	24	45	MN	582	344	396	52	0.55914	3.25	3.5	0.25	P	100	92.22
3	Menegaz_AL	2006	Urug	Heif	Sint	270	PNMelh	.	.	24	45	MN	644	358	409	51	0.548387	3.25	3.5	0.25	P	100	92.22
3	Menegaz_AL	2006	Urug	Heif	Sint	270	PNMelh	.	.	24	45	MN	664	339	385	46	0.494624	3.5	3.5	0	P	100	92.22
3	Menegaz_AL	2006	Urug	Heif	Sint	270	PNMelh	.	.	24	45	MN	702	352	387	35	0.376344	3.25	3.5	0.25	P	100	92.22
3	Menegaz_AL	2006	Urug	Heif	Sint	270	PNMelh	.	.	24	45	MN	722	368	403	35	0.376344	3.25	3.5	0.25	P	100	92.22
3	Menegaz_AL	2006	Urug	Heif	Sint	270	PNMelh	.	.	24	45	MN	726	364	405	41	0.44086	3.5	3.5	0	P	100	92.22
3	Menegaz_AL	2006	Urug	Heif	Sint	270	PNMelh	.	.	24	45	MN	784	314	370	56	0.602151	3.5	3.75	0.25	P	100	92.22
3	Menegaz_AL	2006	Urug	Heif	Sint	270	PNMelh	.	.	24	45	MN	790	345	387	42	0.451613	3.25	3.5	0.25	P	100	92.22
3	Menegaz_AL	2006	Urug	Heif	Sint	270	PNMelh	.	.	24	45	MN	832	374	427	53	0.569892	3.5	3.75	0.25	P	100	92.22
3	Menegaz_AL	2006	Urug	Heif	Sint	270	PNMelh	.	.	24	45	MN	850	341	373	32	0.344086	3.25	3.5	0.25	P	100	92.22
3	Menegaz_AL	2006	Urug	Heif	Sint	270	PNMelh	.	.	24	45	MN	912	350	388	38	0.408602	3.25	3.5	0.25	P	100	92.22
3	Menegaz_AL	2006	Urug	Heif	Sint	270	PNMelh	.	.	24	45	MN	980	360	392	32	0.344086	3.25	3.75	0.5	P	100	92.22
3	Menegaz_AL	2006	Urug	Heif	Sint	270	PNMelh	.	.	24	45	MN	1084	332	359	27	0.290323	3.25	3.5	0.25	P	100	92.22
3	Menegaz_AL	2006	Urug	Heif	Sint	270	PNMelh	.	.	24	45	MN	1402	349	391	42	0.451613	3.25	3.4	0.15	P	100	92.22
3	Menegaz_AL	2006	Urug	Heif	Sint	270	PNMelh	.	.	24	45	MN	1616	363	407	44	0.473118	3.5	3.75	0.25	P	100	92.22
4	Menegaz_AL	2006	Urug	Primi	Sint	320	PNat	.	.	36	.	MN	228	407	403	-4	-0.0465116	3.5	3.4	-0.1	V	44.44	56.64
4	Menegaz_AL	2006	Urug	Primi	Sint	320	PNat	.	.	36	.	MN	236	391	431	40	0.465116	3.5	3.25	-0.25	P	44.44	56.64
4	Menegaz_AL	2006	Urug	Primi	Sint	320	PNat	.	.	36	.	MN	304	429	427	-2	-0.0232558	3.4	3.4	0	V	44.44	56.64
4	Menegaz_AL	2006	Urug	Primi	Sint	320	PNat	.	.	36	.	MN	328	400	426	26	0.302326	3.5	3.75	0.25	V	44.44	56.64
4	Menegaz_AL	2006	Urug	Primi	Sint	320	PNat	.	.	36	.	MN	394	416	349	-67	-0.77907	3.5	3.4	-0.1	P	44.44	56.64
4	Menegaz_AL	2006	Urug	Primi	Sint	320	PNat	.	.	36	.	MN	494	351	404	53	0.616279	3.45	3.4	-0.05	P	44.44	56.64
4	Menegaz_AL	2006	Urug	Primi	Sint	320	PNat	.	.	36	.	MN	510	390	389	-1	-0.0116279	3.5	3.3	-0.2	V	44.44	56.64
4	Menegaz_AL	2006	Urug	Primi	Sint	320	PNat	.	.	36	.	MN	544	376	400	24	0.27907	3.45	3.5	0.05	P	44.44	56.64
4	Menegaz_AL	2006	Urug	Primi	Sint	320	PNat	.	.	36	.	MN	556	397	388	-9	-0.104651	3.45	3.5	0.05	P	44.44	56.64
4	Menegaz_AL	2006	Urug	Primi	Sint	320	PNat	.	.	36	.	MN	558	383	373	-10	-0.116279	3.5	3.6	0.1	P	44.44	56.64
4	Menegaz_AL	2006	Urug	Primi	Sint	320	PNat	.	.	36	.	MN	568	361	407	46	0.534884	3.4	3.3	-0.1	P	44.44	56.64
4	Menegaz_AL	2006	Urug	Primi	Sint	320	PNat	.	.	36	.	MN	582	402	355	-47	-0.546512	3.5	3.3	-0.2	V	44.44	56.64
4	Menegaz_AL	2006	Urug	Primi	Sint	320	PNat	.	.	36	.	MN	584	342	398	56	0.651163	3.25	3.2	-0.05	V	44.44	56.64
4	Menegaz_AL	2006	Urug	Primi	Sint	320	PNat	.	.	36	.	MN	646	392	406	14	0.162791	3.4	3.5	0.1	V	44.44	56.64
4	Menegaz_AL	2006	Urug	Primi	Sint	320	PNat	.	.	36	.	MN	672	393	390	-3	-0.0348837	3.5	3.5	0	P	44.44	56.64
4	Menegaz_AL	2006	Urug	Primi	Sint	320	PNat	.	.	36	.	MN	682	381	438	57	0.662791	3.4	3.4	0	V	44.44	56.64
4	Menegaz_AL	2006	Urug	Primi	Sint	320	PNat	.	.	36	.	MN	702	437	429	-8	-0.0930233	3.4	3.3	-0.1	P	44.44	56.64
4	Menegaz_AL	2006	Urug	Primi	Sint	320	PNat	.	.	36	.	MN	726	420	389	-31	-0.360465	3.45	3.3	-0.15	V	44.44	56.64
4	Menegaz_AL	2006	Urug	Primi	Sint	320	PNat	.	.	36	.	MN	742	381	394	13	0.151163	3.5	3.5	0	P	44.44	56.64
4	Menegaz_AL	2006	Urug	Primi	Sint	320	PNat	.	.	36	.	MN	796	392	429	37	0.430233	3.3	3.4	0.1	P	44.44	56.64
4	Menegaz_AL	2006	Urug	Primi	Sint	320	PNat	.	.	36	.	MN	810	411	375	-36	-0.418605	3.4	3.5	0.1	P	44.44	56.64
4	Menegaz_AL	2006	Urug	Primi	Sint	320	PNat	.	.	36	.	MN	812	369	383	14	0.162791	3.4	3.4	0	V	44.44	56.64
4	Menegaz_AL	2006	Urug	Primi	Sint	320	PNat	.	.	36	.	MN	842	381	443	62	0.72093	3.4	3.4	0	V	44.44	56.64
4	Menegaz_AL	2006	Urug	Primi	Sint	320	PNat	.	.	36	.	MN	880	420	424	4	0.0465116	3.5	3.75	0.25	P	44.44	56.64
4	Menegaz_AL	2006	Urug	Primi	Sint	320	PNat	.	.	36	.	MN	882	414	395	-19	-0.22093	3.45	3.4	-0.05	V	44.44	56.64
4	Menegaz_AL	2006	Urug	Primi	Sint	320	PNat	.	.	36	.	MN	940	379	404	25	0.290698	3.5	3.4	-0.1	V	44.44	56.64
4	Menegaz_AL	2006	Urug	Primi	Sint	320	PNat	.	.	36	.	MN	960	398	380	-18	-0.209302	3.25	3.5	0.25	V	44.44	56.64
4	Menegaz_AL	2006	Urug	Primi	Sint	320	PNat	.	.	36	.	MN	1084	381	414	33	0.383721	3.4	3.3	-0.1	P	44.44	56.64
4	Menegaz_AL	2006	Urug	Primi	Sint	320	PNat	.	.	36	.	MN	1152	412	451	39	0.453488	3.25	3.25	0	V	44.44	56.64
4	Menegaz_AL	2006	Urug	Primi	Sint	320	PNat	.	.	36	.	MN	1332	438	386	-52	-0.604651	3.45	3.5	0.05	V	44.44	56.64
4	Menegaz_AL	2006	Urug	Primi	Sint	320	PNat	.	.	36	.	MN	1414	383	398	15	0.174419	3.4	3.4	0	V	44.44	56.64
4	Menegaz_AL	2006	Urug	Primi	Sint	320	PNat	.	.	36	.	MN	1468	388	390	2	0.0232558	3.4	3.3	-0.1	V	44.44	56.64
4	Menegaz_AL	2006	Urug	Primi	Sint	320	PNat	.	.	36	.	MN	1492	382	333	-49	-0.569767	3.3	3.3	0	V	44.44	56.64
4	Menegaz_AL	2006	Urug	Primi	Sint	320	PNat	.	.	36	.	MN	1694	327	384	57	0.662791	3.25	3.25	0	V	44.44	56.64
4	Menegaz_AL	2006	Urug	Primi	Sint	320	PNat	.	.	36	.	MN	1748	380	379	-1	-0.0116279	3.3	3.4	0.1	P	44.44	56.64
4	Menegaz_AL	2006	Urug	Primi	Sint	320	PNat	.	.	36	.	MN	1820	379	403	24	0.27907	3.3	3.3	0	P	44.44	56.64
4	Menegaz_AL	2006	Urug	Primi	Sint	320	PNat	.	.	36	.	MN	102	450	445	-5	-0.0581395	3.6	3.4	-0.2	P	57.89	56.64
4	Menegaz_AL	2006	Urug	Primi	Sint	320	PNat	.	.	36	.	MN	258	425	426	1	0.0116279	3.4	3.4	0	V	57.89	56.64
4	Menegaz_AL	2006	Urug	Primi	Sint	320	PNat	.	.	36	.	MN	410	421	411	-10	-0.116279	3.5	3.4	-0.1	P	57.89	56.64
4	Menegaz_AL	2006	Urug	Primi	Sint	320	PNat	.	.	36	.	MN	418	406	400	-6	-0.0697674	3.4	3.2	-0.2	V	57.89	56.64
4	Menegaz_AL	2006	Urug	Primi	Sint	320	PNat	.	.	36	.	MN	430	398	403	5	0.0581395	3.5	3.4	-0.1	P	57.89	56.64
4	Menegaz_AL	2006	Urug	Primi	Sint	320	PNat	.	.	36	.	MN	450	404	396	-8	-0.0930233	3.4	3.25	-0.15	V	57.89	56.64
4	Menegaz_AL	2006	Urug	Primi	Sint	320	PNat	.	.	36	.	MN	454	434	433	-1	-0.0116279	3.8	3.8	0	P	57.89	56.64
4	Menegaz_AL	2006	Urug	Primi	Sint	320	PNat	.	.	36	.	MN	456	441	448	7	0.0813953	3.25	3.6	0.35	P	57.89	56.64
4	Menegaz_AL	2006	Urug	Primi	Sint	320	PNat	.	.	36	.	MN	522	399	396	-3	-0.0348837	3.25	3.1	-0.15	V	57.89	56.64
4	Menegaz_AL	2006	Urug	Primi	Sint	320	PNat	.	.	36	.	MN	534	427	420	-7	-0.0813953	3.8	3.5	-0.3	P	57.89	56.64
4	Menegaz_AL	2006	Urug	Primi	Sint	320	PNat	.	.	36	.	MN	554	420	419	-1	-0.0116279	3.4	3.4	0	P	57.89	56.64
4	Menegaz_AL	2006	Urug	Primi	Sint	320	PNat	.	.	36	.	MN	644	451	450	-1	-0.0116279	3.5	3.75	0.25	P	57.89	56.64
4	Menegaz_AL	2006	Urug	Primi	Sint	320	PNat	.	.	36	.	MN	664	421	423	2	0.0232558	3.45	3.5	0.05	P	57.89	56.64
4	Menegaz_AL	2006	Urug	Primi	Sint	320	PNat	.	.	36	.	MN	684	463	468	5	0.0581395	3.6	3.6	0	V	57.89	56.64
4	Menegaz_AL	2006	Urug	Primi	Sint	320	PNat	.	.	36	.	MN	686	403	411	8	0.0930233	3.8	3.8	0	P	57.89	56.64
4	Menegaz_AL	2006	Urug	Primi	Sint	320	PNat	.	.	36	.	MN	722	454	446	-8	-0.0930233	3.75	3.5	-0.25	P	57.89	56.64
4	Menegaz_AL	2006	Urug	Primi	Sint	320	PNat	.	.	36	.	MN	730	374	378	4	0.0465116	3.5	3.4	-0.1	V	57.89	56.64
4	Menegaz_AL	2006	Urug	Primi	Sint	320	PNat	.	.	36	.	MN	758	430	434	4	0.0465116	4	3.9	-0.1	P	57.89	56.64
4	Menegaz_AL	2006	Urug	Primi	Sint	320	PNat	.	.	36	.	MN	832	421	428	7	0.0813953	3.75	3.5	-0.25	V	57.89	56.64
4	Menegaz_AL	2006	Urug	Primi	Sint	320	PNat	.	.	36	.	MN	846	416	412	-4	-0.0465116	3.4	3.4	0	V	57.89	56.64
4	Menegaz_AL	2006	Urug	Primi	Sint	320	PNat	.	.	36	.	MN	848	433	428	-5	-0.0581395	3.3	3.3	0	P	57.89	56.64
4	Menegaz_AL	2006	Urug	Primi	Sint	320	PNat	.	.	36	.	MN	902	362	364	2	0.0232558	3.45	3.5	0.05	V	57.89	56.64
4	Menegaz_AL	2006	Urug	Primi	Sint	320	PNat	.	.	36	.	MN	926	450	450	0	0	3.75	3.75	0	P	57.89	56.64
4	Menegaz_AL	2006	Urug	Primi	Sint	320	PNat	.	.	36	.	MN	928	406	419	13	0.151163	3.4	3.75	0.35	P	57.89	56.64
4	Menegaz_AL	2006	Urug	Primi	Sint	320	PNat	.	.	36	.	MN	1098	422	418	-4	-0.0465116	3.75	3.4	-0.35	P	57.89	56.64
4	Menegaz_AL	2006	Urug	Primi	Sint	320	PNat	.	.	36	.	MN	1436	401	401	0	0	3.4	3.3	-0.1	V	57.89	56.64
4	Menegaz_AL	2006	Urug	Primi	Sint	320	PNat	.	.	36	.	MN	1446	389	382	-7	-0.0813953	3.3	3.25	-0.05	V	57.89	56.64
4	Menegaz_AL	2006	Urug	Primi	Sint	320	PNat	.	.	36	.	MN	1454	420	425	5	0.0581395	3.5	3.5	0	P	57.89	56.64
4	Menegaz_AL	2006	Urug	Primi	Sint	320	PNat	.	.	36	.	MN	1482	417	429	12	0.139535	3.5	3.6	0.1	P	57.89	56.64
4	Menegaz_AL	2006	Urug	Primi	Sint	320	PNat	.	.	36	.	MN	1598	397	399	2	0.0232558	3.4	3.3	-0.1	V	57.89	56.64
4	Menegaz_AL	2006	Urug	Primi	Sint	320	PNat	.	.	36	.	MN	1626	401	407	6	0.0697674	3.45	3.6	0.15	P	57.89	56.64
4	Menegaz_AL	2006	Urug	Primi	Sint	320	PNat	.	.	36	.	MN	1636	405	408	3	0.0348837	3.4	3.4	0	V	57.89	56.64
4	Menegaz_AL	2006	Urug	Primi	Sint	320	PNat	.	.	36	.	MN	1656	407	415	8	0.0930233	3.6	3.5	-0.1	P	57.89	56.64
4	Menegaz_AL	2006	Urug	Primi	Sint	320	PNat	.	.	36	.	MN	1692	437	429	-8	-0.0930233	3.5	3.4	-0.1	P	57.89	56.64
4	Menegaz_AL	2006	Urug	Primi	Sint	320	PNat	.	.	36	.	MN	1698	404	399	-5	-0.0581395	3.5	3.6	0.1	V	57.89	56.64
4	Menegaz_AL	2006	Urug	Primi	Sint	320	PNat	.	.	36	.	MN	1700	422	422	0	0	3.75	3.75	0	P	57.89	56.64
4	Menegaz_AL	2006	Urug	Primi	Sint	320	PNat	.	.	36	.	MN	1726	360	361	1	0.0116279	3.4	3.25	-0.15	V	57.89	56.64
4	Menegaz_AL	2006	Urug	Primi	Sint	320	PNat	.	.	36	.	MN	1802	463	456	-7	-0.0813953	3.75	3.5	-0.25	V	57.89	56.64
4	Menegaz_AL	2006	Urug	Primi	Sint	320	PNMelh	.	.	36	.	MN	112	401	406	5	0.0581395	3.4	3.4	0	V	57.14	56.64
4	Menegaz_AL	2006	Urug	Primi	Sint	320	PNMelh	.	.	36	.	MN	148	394	401	7	0.0813953	3.3	3.25	-0.05	V	57.14	56.64
4	Menegaz_AL	2006	Urug	Primi	Sint	320	PNMelh	.	.	36	.	MN	284	382	408	26	0.302326	3.25	3.4	0.15	V	57.14	56.64
4	Menegaz_AL	2006	Urug	Primi	Sint	320	PNMelh	.	.	36	.	MN	378	401	394	-7	-0.0813953	3.5	3.4	-0.1	P	57.14	56.64
4	Menegaz_AL	2006	Urug	Primi	Sint	320	PNMelh	.	.	36	.	MN	386	372	378	6	0.0697674	3.45	3.3	-0.15	P	57.14	56.64
4	Menegaz_AL	2006	Urug	Primi	Sint	320	PNMelh	.	.	36	.	MN	392	389	393	4	0.0465116	3.5	3.4	-0.1	P	57.14	56.64
4	Menegaz_AL	2006	Urug	Primi	Sint	320	PNMelh	.	.	36	.	MN	422	409	418	9	0.104651	3.4	3.5	0.1	P	57.14	56.64
4	Menegaz_AL	2006	Urug	Primi	Sint	320	PNMelh	.	.	36	.	MN	466	423	417	-6	-0.0697674	3.5	3.5	0	V	57.14	56.64
4	Menegaz_AL	2006	Urug	Primi	Sint	320	PNMelh	.	.	36	.	MN	470	416	441	25	0.290698	3.75	3.9	0.15	P	57.14	56.64
4	Menegaz_AL	2006	Urug	Primi	Sint	320	PNMelh	.	.	36	.	MN	504	449	453	4	0.0465116	3.5	3.6	0.1	P	57.14	56.64
4	Menegaz_AL	2006	Urug	Primi	Sint	320	PNMelh	.	.	36	.	MN	560	418	433	15	0.174419	3.75	3.8	0.05	P	57.14	56.64
4	Menegaz_AL	2006	Urug	Primi	Sint	320	PNMelh	.	.	36	.	MN	580	443	441	-2	-0.0232558	3.6	3.4	-0.2	V	57.14	56.64
4	Menegaz_AL	2006	Urug	Primi	Sint	320	PNMelh	.	.	36	.	MN	636	396	404	8	0.0930233	3.6	3.5	-0.1	V	57.14	56.64
4	Menegaz_AL	2006	Urug	Primi	Sint	320	PNMelh	.	.	36	.	MN	638	443	465	22	0.255814	3.75	3.6	-0.15	V	57.14	56.64
4	Menegaz_AL	2006	Urug	Primi	Sint	320	PNMelh	.	.	36	.	MN	704	434	441	7	0.0813953	3.75	3.8	0.05	P	57.14	56.64
4	Menegaz_AL	2006	Urug	Primi	Sint	320	PNMelh	.	.	36	.	MN	708	411	424	13	0.151163	3.4	3.3	-0.1	V	57.14	56.64
4	Menegaz_AL	2006	Urug	Primi	Sint	320	PNMelh	.	.	36	.	MN	710	374	381	7	0.0813953	3.5	3.5	0	P	57.14	56.64
4	Menegaz_AL	2006	Urug	Primi	Sint	320	PNMelh	.	.	36	.	MN	720	448	446	-2	-0.0232558	3.6	3.6	0	P	57.14	56.64
4	Menegaz_AL	2006	Urug	Primi	Sint	320	PNMelh	.	.	36	.	MN	784	399	397	-2	-0.0232558	3.2	3.25	0.05	P	57.14	56.64
4	Menegaz_AL	2006	Urug	Primi	Sint	320	PNMelh	.	.	36	.	MN	822	451	446	-5	-0.0581395	3.5	3.4	-0.1	P	57.14	56.64
4	Menegaz_AL	2006	Urug	Primi	Sint	320	PNMelh	.	.	36	.	MN	828	387	386	-1	-0.0116279	3.4	3.25	-0.15	P	57.14	56.64
4	Menegaz_AL	2006	Urug	Primi	Sint	320	PNMelh	.	.	36	.	MN	850	430	443	13	0.151163	3.5	3.4	-0.1	V	57.14	56.64
4	Menegaz_AL	2006	Urug	Primi	Sint	320	PNMelh	.	.	36	.	MN	862	376	389	13	0.151163	3.4	3.4	0	P	57.14	56.64
4	Menegaz_AL	2006	Urug	Primi	Sint	320	PNMelh	.	.	36	.	MN	864	445	447	2	0.0232558	3.75	3.8	0.05	P	57.14	56.64
4	Menegaz_AL	2006	Urug	Primi	Sint	320	PNMelh	.	.	36	.	MN	930	382	376	-6	-0.0697674	3.55	3.5	-0.05	P	57.14	56.64
4	Menegaz_AL	2006	Urug	Primi	Sint	320	PNMelh	.	.	36	.	MN	976	413	415	2	0.0232558	3.5	3.5	0	P	57.14	56.64
4	Menegaz_AL	2006	Urug	Primi	Sint	320	PNMelh	.	.	36	.	MN	980	466	473	7	0.0813953	3.8	4.1	0.3	V	57.14	56.64
4	Menegaz_AL	2006	Urug	Primi	Sint	320	PNMelh	.	.	36	.	MN	1208	399	405	6	0.0697674	3.45	3.4	-0.05	V	57.14	56.64
4	Menegaz_AL	2006	Urug	Primi	Sint	320	PNMelh	.	.	36	.	MN	1418	445	448	3	0.0348837	3.5	3.5	0	P	57.14	56.64
4	Menegaz_AL	2006	Urug	Primi	Sint	320	PNMelh	.	.	36	.	MN	1422	403	408	5	0.0581395	3.5	3.5	0	V	57.14	56.64
4	Menegaz_AL	2006	Urug	Primi	Sint	320	PNMelh	.	.	36	.	MN	1430	376	387	11	0.127907	3.35	3.2	-0.15	P	57.14	56.64
4	Menegaz_AL	2006	Urug	Primi	Sint	320	PNMelh	.	.	36	.	MN	1580	388	401	13	0.151163	3.45	3.75	0.3	V	57.14	56.64
4	Menegaz_AL	2006	Urug	Primi	Sint	320	PNMelh	.	.	36	.	MN	1650	388	395	7	0.0813953	3.25	3.4	0.15	V	57.14	56.64
4	Menegaz_AL	2006	Urug	Primi	Sint	320	PNMelh	.	.	36	.	MN	1818	359	372	13	0.151163	3.5	3.4	-0.1	P	57.14	56.64
4	Menegaz_AL	2006	Urug	Primi	Sint	320	PNMelh	.	.	36	.	MN	1822	434	435	1	0.0116279	3.6	3.4	-0.2	V	57.14	56.64
4	Menegaz_AL	2006	Urug	Primi	Sint	320	PNMelh	.	.	36	.	MN	114	433	437	4	0.0465116	3.7	3.6	-0.1	P	67.65	56.64
4	Menegaz_AL	2006	Urug	Primi	Sint	320	PNMelh	.	.	36	.	MN	188	435	433	-2	-0.0232558	3.8	4	0.2	P	67.65	56.64
4	Menegaz_AL	2006	Urug	Primi	Sint	320	PNMelh	.	.	36	.	MN	216	398	401	3	0.0348837	3.55	3.4	-0.15	P	67.65	56.64
4	Menegaz_AL	2006	Urug	Primi	Sint	320	PNMelh	.	.	36	.	MN	256	433	430	-3	-0.0348837	3.55	3.4	-0.15	P	67.65	56.64
4	Menegaz_AL	2006	Urug	Primi	Sint	320	PNMelh	.	.	36	.	MN	302	453	450	-3	-0.0348837	3.45	3.3	-0.15	V	67.65	56.64
4	Menegaz_AL	2006	Urug	Primi	Sint	320	PNMelh	.	.	36	.	MN	312	438	437	-1	-0.0116279	3.75	3.4	-0.35	P	67.65	56.64
4	Menegaz_AL	2006	Urug	Primi	Sint	320	PNMelh	.	.	36	.	MN	440	438	440	2	0.0232558	3.9	3.6	-0.3	P	67.65	56.64
4	Menegaz_AL	2006	Urug	Primi	Sint	320	PNMelh	.	.	36	.	MN	524	458	451	-7	-0.0813953	3.9	3.75	-0.15	P	67.65	56.64
4	Menegaz_AL	2006	Urug	Primi	Sint	320	PNMelh	.	.	36	.	MN	652	440	460	20	0.232558	3.45	3.5	0.05	V	67.65	56.64
4	Menegaz_AL	2006	Urug	Primi	Sint	320	PNMelh	.	.	36	.	MN	836	422	420	-2	-0.0232558	3.8	3.5	-0.3	P	67.65	56.64
4	Menegaz_AL	2006	Urug	Primi	Sint	320	PNMelh	.	.	36	.	MN	854	431	433	2	0.0232558	3.75	3.75	0	P	67.65	56.64
4	Menegaz_AL	2006	Urug	Primi	Sint	320	PNMelh	.	.	36	.	MN	912	452	452	0	0	3.85	3.75	-0.1	P	67.65	56.64
4	Menegaz_AL	2006	Urug	Primi	Sint	320	PNMelh	.	.	36	.	MN	922	475	476	1	0.0116279	3.8	3.6	-0.2	V	67.65	56.64
4	Menegaz_AL	2006	Urug	Primi	Sint	320	PNMelh	.	.	36	.	MN	932	411	411	0	0	3.55	3.4	-0.15	P	67.65	56.64
4	Menegaz_AL	2006	Urug	Primi	Sint	320	PNMelh	.	.	36	.	MN	958	424	429	5	0.0581395	3.9	3.75	-0.15	P	67.65	56.64
4	Menegaz_AL	2006	Urug	Primi	Sint	320	PNMelh	.	.	36	.	MN	962	462	460	-2	-0.0232558	3.9	3.5	-0.4	P	67.65	56.64
4	Menegaz_AL	2006	Urug	Primi	Sint	320	PNMelh	.	.	36	.	MN	968	450	451	1	0.0116279	3.75	3.6	-0.15	P	67.65	56.64
4	Menegaz_AL	2006	Urug	Primi	Sint	320	PNMelh	.	.	36	.	MN	972	423	425	2	0.0232558	3.5	3.4	-0.1	P	67.65	56.64
4	Menegaz_AL	2006	Urug	Primi	Sint	320	PNMelh	.	.	36	.	MN	1064	455	453	-2	-0.0232558	3.75	3.5	-0.25	P	67.65	56.64
4	Menegaz_AL	2006	Urug	Primi	Sint	320	PNMelh	.	.	36	.	MN	1412	453	458	5	0.0581395	3.9	3.6	-0.3	V	67.65	56.64
4	Menegaz_AL	2006	Urug	Primi	Sint	320	PNMelh	.	.	36	.	MN	1440	461	465	4	0.0465116	3.8	3.5	-0.3	V	67.65	56.64
4	Menegaz_AL	2006	Urug	Primi	Sint	320	PNMelh	.	.	36	.	MN	1538	429	430	1	0.0116279	3.75	3.3	-0.45	V	67.65	56.64
4	Menegaz_AL	2006	Urug	Primi	Sint	320	PNMelh	.	.	36	.	MN	1606	449	446	-3	-0.0348837	3.6	3.4	-0.2	P	67.65	56.64
4	Menegaz_AL	2006	Urug	Primi	Sint	320	PNMelh	.	.	36	.	MN	1610	454	451	-3	-0.0348837	3.75	3.5	-0.25	V	67.65	56.64
4	Menegaz_AL	2006	Urug	Primi	Sint	320	PNMelh	.	.	36	.	MN	1616	477	480	3	0.0348837	4.3	4	-0.3	P	67.65	56.64
4	Menegaz_AL	2006	Urug	Primi	Sint	320	PNMelh	.	.	36	.	MN	1662	407	410	3	0.0348837	3.6	3.4	-0.2	P	67.65	56.64
4	Menegaz_AL	2006	Urug	Primi	Sint	320	PNMelh	.	.	36	.	MN	1668	457	451	-6	-0.0697674	3.85	3.5	-0.35	P	67.65	56.64
4	Menegaz_AL	2006	Urug	Primi	Sint	320	PNMelh	.	.	36	.	MN	1680	462	463	1	0.0116279	3.75	3.75	0	P	67.65	56.64
4	Menegaz_AL	2006	Urug	Primi	Sint	320	PNMelh	.	.	36	.	MN	1686	415	415	0	0	3.8	3.6	-0.2	V	67.65	56.64
4	Menegaz_AL	2006	Urug	Primi	Sint	320	PNMelh	.	.	36	.	MN	1776	454	457	3	0.0348837	3.85	3.5	-0.35	V	67.65	56.64
4	Menegaz_AL	2006	Urug	Primi	Sint	320	PNMelh	.	.	36	.	MN	1828	462	458	-4	-0.0465116	3.9	3.75	-0.15	P	67.65	56.64
4	Menegaz_AL	2006	Urug	Primi	Sint	320	PNMelh	.	.	36	.	MN	2008	424	433	9	0.104651	3.6	3.5	-0.1	V	67.65	56.64
4	Menegaz_AL	2006	Urug	Primi	Sint	320	PNMelh	.	.	36	.	MN	2012	464	461	-3	-0.0348837	4.3	3.75	-0.55	P	67.65	56.64
4	Menegaz_AL	2006	Urug	Primi	Sint	320	PNMelh	.	.	36	.	MN	2018	434	425	-9	-0.104651	3.6	3.5	-0.1	V	67.65	56.64
5	Fagundes_JIB	2001	Itaq	Heif	Sint	280	PNat	.	.	36	.	MN	951	397	431	34	0.365591	3	3.6	0.6	P	67.57	44.16
5	Fagundes_JIB	2001	Itaq	Heif	Sint	280	PNat	.	.	36	.	MN	952	407	464	57	0.612903	3.3	4.1	0.8	P	67.57	44.16
5	Fagundes_JIB	2001	Itaq	Heif	Sint	280	PNat	.	.	36	.	MN	953	429	445	16	0.172043	3.2	3.4	0.2	P	67.57	44.16
5	Fagundes_JIB	2001	Itaq	Heif	Sint	280	PNat	.	.	36	.	MN	954	426	483	57	0.612903	3.3	4.3	1	P	67.57	44.16
5	Fagundes_JIB	2001	Itaq	Heif	Sint	280	PNat	.	.	36	.	MN	955	397	433	36	0.387097	3	3.5	0.5	V	67.57	44.16
5	Fagundes_JIB	2001	Itaq	Heif	Sint	280	PNat	.	.	36	.	MN	956	415	428	13	0.139785	3.3	3.6	0.3	P	67.57	44.16
5	Fagundes_JIB	2001	Itaq	Heif	Sint	280	PNat	.	.	36	.	MN	957	403	425	22	0.236559	3	3.4	0.4	P	67.57	44.16
5	Fagundes_JIB	2001	Itaq	Heif	Sint	280	PNat	.	.	36	.	MN	958	401	416	15	0.16129	3.2	3.3	0.1	V	67.57	44.16
5	Fagundes_JIB	2001	Itaq	Heif	Sint	280	PNat	.	.	36	.	MN	959	400	429	29	0.311828	3	3.4	0.4	P	67.57	44.16
5	Fagundes_JIB	2001	Itaq	Heif	Sint	280	PNat	.	.	36	.	MN	960	411	445	34	0.365591	3.6	4	0.4	P	67.57	44.16
5	Fagundes_JIB	2001	Itaq	Heif	Sint	280	PNat	.	.	36	.	MN	961	389	452	63	0.677419	3	4.2	1.2	P	67.57	44.16
5	Fagundes_JIB	2001	Itaq	Heif	Sint	280	PNat	.	.	36	.	MN	962	406	477	71	0.763441	3	4.4	1.4	V	67.57	44.16
5	Fagundes_JIB	2001	Itaq	Heif	Sint	280	PNat	.	.	36	.	MN	963	418	431	13	0.139785	3.2	3.5	0.3	P	67.57	44.16
5	Fagundes_JIB	2001	Itaq	Heif	Sint	280	PNat	.	.	36	.	MN	964	402	429	27	0.290323	3.1	3.5	0.4	V	67.57	44.16
5	Fagundes_JIB	2001	Itaq	Heif	Sint	280	PNat	.	.	36	.	MN	965	402	463	61	0.655914	3.3	4.2	0.9	P	67.57	44.16
5	Fagundes_JIB	2001	Itaq	Heif	Sint	280	PNat	.	.	36	.	MN	966	395	445	50	0.537634	3.1	4	0.9	V	67.57	44.16
5	Fagundes_JIB	2001	Itaq	Heif	Sint	280	PNat	.	.	36	.	MN	967	371	405	34	0.365591	2.9	3.3	0.4	P	67.57	44.16
5	Fagundes_JIB	2001	Itaq	Heif	Sint	280	PNat	.	.	36	.	MN	968	405	423	18	0.193548	3.1	3.5	0.4	P	67.57	44.16
5	Fagundes_JIB	2001	Itaq	Heif	Sint	280	PNat	.	.	36	.	MN	969	408	.	.	.	3.3	.	.	.	.	.
5	Fagundes_JIB	2001	Itaq	Heif	Sint	280	PNat	.	.	36	.	MN	970	404	461	57	0.612903	3.3	4.2	0.9	P	67.57	44.16
5	Fagundes_JIB	2001	Itaq	Heif	Sint	280	PNat	.	.	36	.	MN	971	408	429	21	0.225806	3	3.4	0.4	V	67.57	44.16
5	Fagundes_JIB	2001	Itaq	Heif	Sint	280	PNat	.	.	36	.	MN	972	364	.	.	.	3	.	.	.	.	.
5	Fagundes_JIB	2001	Itaq	Heif	Sint	280	PNat	.	.	36	.	MN	973	367	.	.	.	3	.	.	.	.	.
5	Fagundes_JIB	2001	Itaq	Heif	Sint	280	PNat	.	.	36	.	MN	975	405	439	34	0.365591	3	3.6	0.6	V	67.57	44.16
5	Fagundes_JIB	2001	Itaq	Heif	Sint	280	PNat	.	.	36	.	MN	976	346	395	49	0.526882	2.9	3.2	0.3	P	67.57	44.16
5	Fagundes_JIB	2001	Itaq	Heif	Sint	280	PNat	.	.	36	.	MN	977	382	.	.	.	3	.	.	.	.	.
5	Fagundes_JIB	2001	Itaq	Heif	Sint	280	PNat	.	.	36	.	MN	978	448	465	17	0.182796	2.9	3.5	0.6	V	67.57	44.16
5	Fagundes_JIB	2001	Itaq	Heif	Sint	280	PNat	.	.	36	.	MN	979	465	.	.	.	3.2	.	.	.	.	.
5	Fagundes_JIB	2001	Itaq	Heif	Sint	280	PNat	.	.	36	.	MN	980	372	.	.	.	3.1	.	.	.	.	.
5	Fagundes_JIB	2001	Itaq	Heif	Sint	280	PNat	.	.	36	.	MN	981	363	391	28	0.301075	3.3	3.6	0.3	P	67.57	44.16
5	Fagundes_JIB	2001	Itaq	Heif	Sint	280	PNat	.	.	36	.	MN	982	402	421	19	0.204301	3.5	3.5	0	V	67.57	44.16
5	Fagundes_JIB	2001	Itaq	Heif	Sint	280	PNat	.	.	36	.	MN	983	386	412	26	0.27957	3	3.4	0.4	P	67.57	44.16
5	Fagundes_JIB	2001	Itaq	Heif	Sint	280	PNat	.	.	36	.	MN	984	392	439	47	0.505376	3	4.3	1.3	V	67.57	44.16
5	Fagundes_JIB	2001	Itaq	Heif	Sint	280	PNat	.	.	36	.	MN	985	395	425	30	0.322581	3.1	3.5	0.4	P	67.57	44.16
5	Fagundes_JIB	2001	Itaq	Heif	Sint	280	PNat	.	.	36	.	MN	986	372	427	55	0.591398	3.2	4.1	0.9	P	67.57	44.16
5	Fagundes_JIB	2001	Itaq	Heif	Sint	280	PNat	.	.	36	.	MN	987	379	439	60	0.645161	3	4.1	1.1	P	67.57	44.16
5	Fagundes_JIB	2001	Itaq	Heif	Sint	280	PNat	.	.	36	.	MN	988	393	453	60	0.645161	2.9	4.1	1.2	V	67.57	44.16
5	Fagundes_JIB	2001	Itaq	Heif	Sint	280	PNat	.	.	36	.	MN	989	404	441	37	0.397849	2.9	3.6	0.7	P	67.57	44.16
5	Fagundes_JIB	2001	Itaq	Heif	Sint	280	PNat	.	.	36	.	MN	990	391	432	41	0.44086	2.8	3.8	1	V	67.57	44.16
5	Fagundes_JIB	2001	Itaq	Heif	Sint	280	PNat	.	.	36	.	MN	991	399	415	16	0.172043	3.1	3.2	0.1	P	67.57	44.16
5	Fagundes_JIB	2001	Itaq	Heif	Sint	280	PNat	.	.	36	.	MN	992	389	411	22	0.236559	3.2	3.3	0.1	P	67.57	44.16
5	Fagundes_JIB	2001	Itaq	Heif	Sint	280	PNat	.	.	36	.	MN	993	349	399	50	0.537634	3.1	3.3	0.2	P	67.57	44.16
5	Fagundes_JIB	2001	Itaq	Heif	Sint	280	PNat	.	.	36	.	MN	994	378	.	.	.	3	.	.	.	.	.
5	Fagundes_JIB	2001	Itaq	Heif	Sint	280	PNat	.	.	36	.	MN	995	399	421	22	0.236559	3.2	3.4	0.2	P	67.57	44.16
5	Fagundes_JIB	2001	Itaq	Heif	Sint	280	PNat	.	.	36	.	MN	996	349	.	.	.	2.8	.	.	.	.	.
5	Fagundes_JIB	2001	Itaq	Heif	Sint	360	PNat	.	.	36	.	MN	551	360	369	9	0.0967742	2.8	2.9	0.1	V	22.5	44.16
5	Fagundes_JIB	2001	Itaq	Heif	Sint	360	PNat	.	.	36	.	MN	552	320	339	19	0.204301	2.8	2.9	0.1	V	22.5	44.16
5	Fagundes_JIB	2001	Itaq	Heif	Sint	360	PNat	.	.	36	.	MN	553	396	375	-21	-0.225806	2.8	2.9	0.1	P	22.5	44.16
5	Fagundes_JIB	2001	Itaq	Heif	Sint	360	PNat	.	.	36	.	MN	554	385	400	15	0.16129	2.8	3	0.2	P	22.5	44.16
5	Fagundes_JIB	2001	Itaq	Heif	Sint	360	PNat	.	.	36	.	MN	555	360	381	21	0.225806	2.7	2.9	0.2	V	22.5	44.16
5	Fagundes_JIB	2001	Itaq	Heif	Sint	360	PNat	.	.	36	.	MN	556	352	385	33	0.354839	3	3	0	V	22.5	44.16
5	Fagundes_JIB	2001	Itaq	Heif	Sint	360	PNat	.	.	36	.	MN	557	382	379	-3	-0.0322581	3	2.9	-0.1	V	22.5	44.16
5	Fagundes_JIB	2001	Itaq	Heif	Sint	360	PNat	.	.	36	.	MN	558	390	406	16	0.172043	2.7	3.1	0.4	V	22.5	44.16
5	Fagundes_JIB	2001	Itaq	Heif	Sint	360	PNat	.	.	36	.	MN	559	350	395	45	0.483871	2.7	3.1	0.4	V	22.5	44.16
5	Fagundes_JIB	2001	Itaq	Heif	Sint	360	PNat	.	.	36	.	MN	560	360	350	-10	-0.107527	2.8	2.9	0.1	V	22.5	44.16
5	Fagundes_JIB	2001	Itaq	Heif	Sint	360	PNat	.	.	36	.	MN	561	375	.	.	.	3	.	.	.	.	.
5	Fagundes_JIB	2001	Itaq	Heif	Sint	360	PNat	.	.	36	.	MN	562	415	428	13	0.139785	2.8	3	0.2	V	22.5	44.16
5	Fagundes_JIB	2001	Itaq	Heif	Sint	360	PNat	.	.	36	.	MN	563	340	345	5	0.0537634	2.8	3	0.2	V	22.5	44.16
5	Fagundes_JIB	2001	Itaq	Heif	Sint	360	PNat	.	.	36	.	MN	564	354	386	32	0.344086	2.7	2.9	0.2	V	22.5	44.16
5	Fagundes_JIB	2001	Itaq	Heif	Sint	360	PNat	.	.	36	.	MN	565	415	412	-3	-0.0322581	3	3	0	V	22.5	44.16
5	Fagundes_JIB	2001	Itaq	Heif	Sint	360	PNat	.	.	36	.	MN	566	370	381	11	0.11828	2.7	2.8	0.1	P	22.5	44.16
5	Fagundes_JIB	2001	Itaq	Heif	Sint	360	PNat	.	.	36	.	MN	568	396	385	-11	-0.11828	2.9	3	0.1	V	22.5	44.16
5	Fagundes_JIB	2001	Itaq	Heif	Sint	360	PNat	.	.	36	.	MN	569	398	388	-10	-0.107527	3	2.8	-0.2	V	22.5	44.16
5	Fagundes_JIB	2001	Itaq	Heif	Sint	360	PNat	.	.	36	.	MN	570	374	325	-49	-0.526882	2.7	2.8	0.1	V	22.5	44.16
5	Fagundes_JIB	2001	Itaq	Heif	Sint	360	PNat	.	.	36	.	MN	571	339	350	11	0.11828	3	2.9	-0.1	V	22.5	44.16
5	Fagundes_JIB	2001	Itaq	Heif	Sint	360	PNat	.	.	36	.	MN	572	330	360	30	0.322581	2.7	3	0.3	V	22.5	44.16
5	Fagundes_JIB	2001	Itaq	Heif	Sint	360	PNat	.	.	36	.	MN	573	390	409	19	0.204301	2.9	3	0.1	V	22.5	44.16
5	Fagundes_JIB	2001	Itaq	Heif	Sint	360	PNat	.	.	36	.	MN	574	345	389	44	0.473118	2.8	2.9	0.1	V	22.5	44.16
5	Fagundes_JIB	2001	Itaq	Heif	Sint	360	PNat	.	.	36	.	MN	575	395	405	10	0.107527	2.9	2.9	0	P	22.5	44.16
5	Fagundes_JIB	2001	Itaq	Heif	Sint	360	PNat	.	.	36	.	MN	526	360	374	14	0.150538	2.9	2.9	0	P	22.5	44.16
5	Fagundes_JIB	2001	Itaq	Heif	Sint	360	PNat	.	.	36	.	MN	527	346	360	14	0.150538	2.5	2.7	0.2	V	22.5	44.16
5	Fagundes_JIB	2001	Itaq	Heif	Sint	360	PNat	.	.	36	.	MN	528	324	377	53	0.569892	2.8	2.9	0.1	V	22.5	44.16
5	Fagundes_JIB	2001	Itaq	Heif	Sint	360	PNat	.	.	36	.	MN	529	370	366	-4	-0.0430108	2.7	2.6	-0.1	P	22.5	44.16
5	Fagundes_JIB	2001	Itaq	Heif	Sint	360	PNat	.	.	36	.	MN	530	419	432	13	0.139785	2.5	2.9	0.4	V	22.5	44.16
5	Fagundes_JIB	2001	Itaq	Heif	Sint	360	PNat	.	.	36	.	MN	531	320	345	25	0.268817	2.6	2.5	-0.1	V	22.5	44.16
5	Fagundes_JIB	2001	Itaq	Heif	Sint	360	PNat	.	.	36	.	MN	532	380	385	5	0.0537634	2.9	2.9	0	V	22.5	44.16
5	Fagundes_JIB	2001	Itaq	Heif	Sint	360	PNat	.	.	36	.	MN	533	355	385	30	0.322581	2.4	3.1	0.7	P	22.5	44.16
5	Fagundes_JIB	2001	Itaq	Heif	Sint	360	PNat	.	.	36	.	MN	534	385	385	0	0	2.9	2.9	0	P	22.5	44.16
5	Fagundes_JIB	2001	Itaq	Heif	Sint	360	PNat	.	.	36	.	MN	535	415	415	0	0	3	2.9	-0.1	V	22.5	44.16
5	Fagundes_JIB	2001	Itaq	Heif	Sint	360	PNat	.	.	36	.	MN	536	350	350	0	0	2.7	2.8	0.1	V	22.5	44.16
5	Fagundes_JIB	2001	Itaq	Heif	Sint	360	PNat	.	.	36	.	MN	537	400	430	30	0.322581	3.1	3.3	0.2	V	22.5	44.16
5	Fagundes_JIB	2001	Itaq	Heif	Sint	360	PNat	.	.	36	.	MN	545	395	415	20	0.215054	2.8	3.1	0.3	V	22.5	44.16
5	Fagundes_JIB	2001	Itaq	Heif	Sint	360	PNat	.	.	36	.	MN	546	380	413	33	0.354839	2.8	3.2	0.4	V	22.5	44.16
5	Fagundes_JIB	2001	Itaq	Heif	Sint	360	PNat	.	.	36	.	MN	547	375	389	14	0.150538	2.9	3	0.1	V	22.5	44.16
5	Fagundes_JIB	2001	Itaq	Heif	Sint	360	PNat	.	.	36	.	MN	548	455	.	.	.	3	.	.	.	.	.
5	Fagundes_JIB	2001	Itaq	Heif	Sint	360	PNat	.	.	36	.	MN	549	395	405	10	0.107527	3	3	0	P	22.5	44.16
5	Fagundes_JIB	2001	Itaq	Heif	Sint	360	PNat	.	.	36	.	MN	550	360	363	3	0.0322581	2.8	2.5	-0.3	V	22.5	44.16
6	Potter_BAA	2002	Quar	Heif	Taur	240	PNat	.	.	36	.	MN	487	339	410	71	0.835294	3.5	3.8	0.3	P	93.75	94.57
6	Potter_BAA	2002	Quar	Heif	Taur	240	PNat	.	.	36	.	MN	527	396	384	-12	-0.141176	4	4.2	0.2	P	93.75	94.57
6	Potter_BAA	2002	Quar	Heif	Taur	240	PNat	.	.	36	.	MN	240	390	358	-32	-0.376471	3.5	4.2	0.7	P	93.75	94.57
6	Potter_BAA	2002	Quar	Heif	Taur	240	PNat	.	.	36	.	MN	236	304	442	138	1.62353	3.2	4	0.8	P	93.75	94.57
6	Potter_BAA	2002	Quar	Heif	Taur	240	PNat	.	.	36	.	MN	340	351	405	54	0.635294	3.8	4.2	0.4	P	93.75	94.57
6	Potter_BAA	2002	Quar	Heif	Taur	240	PNat	.	.	36	.	MN	276	387	392	5	0.0588235	3.2	3.5	0.3	P	93.75	94.57
6	Potter_BAA	2002	Quar	Heif	Taur	240	PNat	.	.	36	.	MN	646	340	396	56	0.658824	3.5	4	0.5	P	93.75	94.57
6	Potter_BAA	2002	Quar	Heif	Taur	240	PNat	.	.	36	.	MN	542	344	389	45	0.529412	4	4.5	0.5	P	93.75	94.57
6	Potter_BAA	2002	Quar	Heif	Taur	240	PNat	.	.	36	.	MN	442	378	372	-6	-0.0705882	3.5	3.5	0	P	93.75	94.57
6	Potter_BAA	2002	Quar	Heif	Taur	240	PNat	.	.	36	.	MN	543	349	408	59	0.694118	3.5	4.5	1	P	93.75	94.57
6	Potter_BAA	2002	Quar	Heif	Taur	240	PNat	.	.	36	.	MN	284	411	478	67	0.788235	3.5	4.8	1.3	P	93.75	94.57
6	Potter_BAA	2002	Quar	Heif	Taur	240	PNat	.	.	36	.	MN	422	330	428	98	1.15294	3.2	3.8	0.6	P	93.75	94.57
6	Potter_BAA	2002	Quar	Heif	Taur	240	PNat	.	.	36	.	MN	383	421	362	-59	-0.694118	4	4	0	P	93.75	94.57
6	Potter_BAA	2002	Quar	Heif	Taur	240	PNat	.	.	36	.	MN	221	384	363	-21	-0.247059	4	4.2	0.2	P	93.75	94.57
6	Potter_BAA	2002	Quar	Heif	Taur	240	PNat	.	.	36	.	MN	514	356	417	61	0.717647	3.2	3.2	0	P	93.75	94.57
6	Potter_BAA	2002	Quar	Heif	Taur	240	PNat	.	.	36	.	MN	559	378	405	27	0.317647	3.5	4	0.5	P	93.75	94.57
6	Potter_BAA	2002	Quar	Heif	Sint	240	PNat	.	.	36	.	MN	255	402	413	11	0.129412	3.8	3.8	0	P	93.75	94.57
6	Potter_BAA	2002	Quar	Heif	Sint	240	PNat	.	.	36	.	MN	294	409	457	48	0.564706	3.5	4.2	0.7	P	93.75	94.57
6	Potter_BAA	2002	Quar	Heif	Sint	240	PNat	.	.	36	.	MN	128	451	341	-110	-1.29412	3.8	3.8	0	P	93.75	94.57
6	Potter_BAA	2002	Quar	Heif	Sint	240	PNat	.	.	36	.	MN	176	337	409	72	0.847059	3.2	3.5	0.3	V	93.75	94.57
6	Potter_BAA	2002	Quar	Heif	Sint	240	PNat	.	.	36	.	MN	662	396	373	-23	-0.270588	3.8	3.8	0	P	93.75	94.57
6	Potter_BAA	2002	Quar	Heif	Sint	240	PNat	.	.	36	.	MN	157	351	469	118	1.38824	3	3.5	0.5	P	93.75	94.57
6	Potter_BAA	2002	Quar	Heif	Sint	240	PNat	.	.	36	.	MN	435	355	388	33	0.388235	3.5	4.2	0.7	P	93.75	94.57
6	Potter_BAA	2002	Quar	Heif	Sint	240	PNat	.	.	36	.	MN	4	406	400	-6	-0.0705882	4.8	4	-0.8	P	93.75	94.57
6	Potter_BAA	2002	Quar	Heif	Sint	240	PNat	.	.	36	.	MN	731	390	418	28	0.329412	4	4.5	0.5	P	93.75	94.57
6	Potter_BAA	2002	Quar	Heif	Sint	240	PNat	.	.	36	.	MN	650	400	413	13	0.152941	3.5	3.5	0	P	93.75	94.57
6	Potter_BAA	2002	Quar	Heif	Sint	240	PNat	.	.	36	.	MN	152	398	408	10	0.117647	4.8	4.8	0	P	93.75	94.57
6	Potter_BAA	2002	Quar	Heif	Sint	240	PNat	.	.	36	.	MN	288	397	426	29	0.341176	3.8	4	0.2	P	93.75	94.57
6	Potter_BAA	2002	Quar	Heif	Sint	240	PNat	.	.	36	.	MN	286	393	378	-15	-0.176471	3.8	4.5	0.7	P	93.75	94.57
6	Potter_BAA	2002	Quar	Heif	Sint	240	PNat	.	.	36	.	MN	730	360	443	83	0.976471	2.8	3.2	0.4	V	93.75	94.57
6	Potter_BAA	2002	Quar	Heif	Sint	240	PNat	.	.	36	.	MN	583	452	481	29	0.341176	3.8	3.8	0	P	93.75	94.57
6	Potter_BAA	2002	Quar	Heif	Sint	240	PNat	.	.	36	.	MN	386	467	453	-14	-0.164706	4.8	5	0.2	P	93.75	94.57
6	Potter_BAA	2002	Quar	Heif	Taur	320	PNat	.	.	36	.	MN	238	388	406	18	0.211765	3.8	4	0.2	P	90.63	94.57
6	Potter_BAA	2002	Quar	Heif	Taur	320	PNat	.	.	36	.	MN	223	377	369	-8	-0.0941176	2.8	2.8	0	V	90.63	94.57
6	Potter_BAA	2002	Quar	Heif	Taur	320	PNat	.	.	36	.	MN	615	396	430	34	0.4	3	3.5	0.5	P	90.63	94.57
6	Potter_BAA	2002	Quar	Heif	Taur	320	PNat	.	.	36	.	MN	480	345	406	61	0.717647	3.2	4	0.8	P	90.63	94.57
6	Potter_BAA	2002	Quar	Heif	Taur	320	PNat	.	.	36	.	MN	235	364	362	-2	-0.0235294	2	2	0	P	90.63	94.57
6	Potter_BAA	2002	Quar	Heif	Taur	320	PNat	.	.	36	.	MN	300	382	376	-6	-0.0705882	3.3	3.8	0.5	P	90.63	94.57
6	Potter_BAA	2002	Quar	Heif	Taur	320	PNat	.	.	36	.	MN	530	331	369	38	0.447059	3	3.5	0.5	P	90.63	94.57
6	Potter_BAA	2002	Quar	Heif	Taur	320	PNat	.	.	36	.	MN	228	346	395	49	0.576471	3	4.8	1.8	P	90.63	94.57
6	Potter_BAA	2002	Quar	Heif	Taur	320	PNat	.	.	36	.	MN	433	444	484	40	0.470588	4.5	5	0.5	P	90.63	94.57
6	Potter_BAA	2002	Quar	Heif	Taur	320	PNat	.	.	36	.	MN	241	364	364	0	0	3.5	3.5	0	P	90.63	94.57
6	Potter_BAA	2002	Quar	Heif	Taur	320	PNat	.	.	36	.	MN	224	338	353	15	0.176471	2.8	4	1.2	P	90.63	94.57
6	Potter_BAA	2002	Quar	Heif	Taur	320	PNat	.	.	36	.	MN	226	376	417	41	0.482353	3.8	4.8	1	P	90.63	94.57
6	Potter_BAA	2002	Quar	Heif	Taur	320	PNat	.	.	36	.	MN	218	383	357	-26	-0.305882	3.6	3.8	0.2	P	90.63	94.57
6	Potter_BAA	2002	Quar	Heif	Taur	320	PNat	.	.	36	.	MN	689	302	310	8	0.0941176	3	3	0	P	90.63	94.57
6	Potter_BAA	2002	Quar	Heif	Taur	320	PNat	.	.	36	.	MN	545	356	374	18	0.211765	3	3.2	0.2	P	90.63	94.57
6	Potter_BAA	2002	Quar	Heif	Taur	320	PNat	.	.	36	.	MN	371	383	406	23	0.270588	3.2	3.8	0.6	P	90.63	94.57
6	Potter_BAA	2002	Quar	Heif	Sint	320	PNat	.	.	36	.	MN	139	436	457	21	0.247059	3.8	5	1.2	P	90.63	94.57
6	Potter_BAA	2002	Quar	Heif	Sint	320	PNat	.	.	36	.	MN	334	364	374	10	0.117647	2.8	2.8	0	V	90.63	94.57
6	Potter_BAA	2002	Quar	Heif	Sint	320	PNat	.	.	36	.	MN	283	409	427	18	0.211765	3.2	3.5	0.3	P	90.63	94.57
6	Potter_BAA	2002	Quar	Heif	Sint	320	PNat	.	.	36	.	MN	76	445	458	13	0.152941	3.6	3.8	0.2	P	90.63	94.57
6	Potter_BAA	2002	Quar	Heif	Sint	320	PNat	.	.	36	.	MN	247	400	436	36	0.423529	3.5	5	1.5	P	90.63	94.57
6	Potter_BAA	2002	Quar	Heif	Sint	320	PNat	.	.	36	.	MN	377	408	447	39	0.458824	3.5	4.5	1	P	90.63	94.57
6	Potter_BAA	2002	Quar	Heif	Sint	320	PNat	.	.	36	.	MN	314	377	410	33	0.388235	3	3.8	0.8	V	90.63	94.57
6	Potter_BAA	2002	Quar	Heif	Sint	320	PNat	.	.	36	.	MN	133	427	462	35	0.411765	3.5	4.2	0.7	P	90.63	94.57
6	Potter_BAA	2002	Quar	Heif	Sint	320	PNat	.	.	36	.	MN	189	369	398	29	0.341176	3.2	3.5	0.3	P	90.63	94.57
6	Potter_BAA	2002	Quar	Heif	Sint	320	PNat	.	.	36	.	MN	212	406	413	7	0.0823529	3.2	3.2	0	P	90.63	94.57
6	Potter_BAA	2002	Quar	Heif	Sint	320	PNat	.	.	36	.	MN	181	459	480	21	0.247059	3.5	3.8	0.3	P	90.63	94.57
6	Potter_BAA	2002	Quar	Heif	Sint	320	PNat	.	.	36	.	MN	696	411	427	16	0.188235	3.2	3	-0.2	P	90.63	94.57
6	Potter_BAA	2002	Quar	Heif	Sint	320	PNat	.	.	36	.	MN	205	402	417	15	0.176471	3.5	4	0.5	P	90.63	94.57
6	Potter_BAA	2002	Quar	Heif	Sint	320	PNat	.	.	36	.	MN	251	408	423	15	0.176471	3.2	4.5	1.3	P	90.63	94.57
6	Potter_BAA	2002	Quar	Heif	Sint	320	PNat	.	.	36	.	MN	215	421	430	9	0.105882	3.8	3	-0.8	P	90.63	94.57
6	Potter_BAA	2002	Quar	Heif	Sint	320	PNat	.	.	36	.	MN	148	452	469	17	0.2	4	4.5	0.5	P	90.63	94.57
6	Potter_BAA	2002	Quar	Heif	Taur	400	PCul	.	.	36	.	MN	493	426	429	3	0.0352941	4.5	4.5	0	P	100	94.57
6	Potter_BAA	2002	Quar	Heif	Taur	400	PCul	.	.	36	.	MN	497	403	429	26	0.305882	4.2	5	0.8	P	100	94.57
6	Potter_BAA	2002	Quar	Heif	Taur	400	PCul	.	.	36	.	MN	687	358	382	24	0.282353	4	4.5	0.5	P	100	94.57
6	Potter_BAA	2002	Quar	Heif	Taur	400	PCul	.	.	36	.	MN	363	382	407	25	0.294118	4	4.8	0.8	P	100	94.57
6	Potter_BAA	2002	Quar	Heif	Taur	400	PCul	.	.	36	.	MN	201	361	403	42	0.494118	3.8	4.8	1	P	100	94.57
6	Potter_BAA	2002	Quar	Heif	Taur	400	PCul	.	.	36	.	MN	781	344	365	21	0.247059	3	3.8	0.8	P	100	94.57
6	Potter_BAA	2002	Quar	Heif	Taur	400	PCul	.	.	36	.	MN	237	364	390	26	0.305882	3.5	3.8	0.3	P	100	94.57
6	Potter_BAA	2002	Quar	Heif	Taur	400	PCul	.	.	36	.	MN	341	362	355	-7	-0.0823529	3.8	3.5	-0.3	P	100	94.57
6	Potter_BAA	2002	Quar	Heif	Taur	400	PCul	.	.	36	.	MN	419	371	412	41	0.482353	4	4.5	0.5	P	100	94.57
6	Potter_BAA	2002	Quar	Heif	Taur	400	PCul	.	.	36	.	MN	500	307	337	30	0.352941	3.8	4.2	0.4	P	100	94.57
6	Potter_BAA	2002	Quar	Heif	Taur	400	PCul	.	.	36	.	MN	8	382	401	19	0.223529	4.2	5	0.8	P	100	94.57
6	Potter_BAA	2002	Quar	Heif	Taur	400	PCul	.	.	36	.	MN	239	422	451	29	0.341176	4.5	5	0.5	P	100	94.57
6	Potter_BAA	2002	Quar	Heif	Taur	400	PCul	.	.	36	.	MN	357	379	424	45	0.529412	4	4	0	P	100	94.57
6	Potter_BAA	2002	Quar	Heif	Taur	400	PCul	.	.	36	.	MN	484	359	394	35	0.411765	3.5	4	0.5	P	100	94.57
6	Potter_BAA	2002	Quar	Heif	Sint	400	PCul	.	.	36	.	MN	244	373	391	18	0.211765	3.8	4	0.2	P	100	94.57
6	Potter_BAA	2002	Quar	Heif	Sint	400	PCul	.	.	36	.	MN	631	363	411	48	0.564706	4.5	5	0.5	P	100	94.57
6	Potter_BAA	2002	Quar	Heif	Sint	400	PCul	.	.	36	.	MN	728	368	392	24	0.282353	4.2	5	0.8	P	100	94.57
6	Potter_BAA	2002	Quar	Heif	Sint	400	PCul	.	.	36	.	MN	149	395	442	47	0.552941	4	4.8	0.8	P	100	94.57
6	Potter_BAA	2002	Quar	Heif	Sint	400	PCul	.	.	36	.	MN	237	442	492	50	0.588235	3.5	4.2	0.7	P	100	94.57
6	Potter_BAA	2002	Quar	Heif	Sint	400	PCul	.	.	36	.	MN	167	455	462	7	0.0823529	4.2	4.5	0.3	P	100	94.57
6	Potter_BAA	2002	Quar	Heif	Sint	400	PCul	.	.	36	.	MN	384	474	503	29	0.341176	4.2	5	0.8	P	100	94.57
6	Potter_BAA	2002	Quar	Heif	Sint	400	PCul	.	.	36	.	MN	82	408	437	29	0.341176	3.5	4	0.5	P	100	94.57
6	Potter_BAA	2002	Quar	Heif	Sint	400	PCul	.	.	36	.	MN	387	463	480	17	0.2	4.5	4.8	0.3	P	100	94.57
6	Potter_BAA	2002	Quar	Heif	Sint	400	PCul	.	.	36	.	MN	223	379	414	35	0.411765	3.5	4	0.5	P	100	94.57
6	Potter_BAA	2002	Quar	Heif	Sint	400	PCul	.	.	36	.	MN	654	392	422	30	0.352941	4.5	5	0.5	P	100	94.57
6	Potter_BAA	2002	Quar	Heif	Sint	400	PCul	.	.	36	.	MN	380	409	440	31	0.364706	3.5	4	0.5	P	100	94.57
6	Potter_BAA	2002	Quar	Heif	Sint	400	PCul	.	.	36	.	MN	120	386	391	5	0.0588235	4	4	0	P	100	94.57
6	Potter_BAA	2002	Quar	Heif	Sint	400	PCul	.	.	36	.	MN	471	327	339	12	0.141176	3.2	3.5	0.3	P	100	94.57
7	Pereira_Neto_OA	1996	EldSul	Heif	Taur	409	PCul	.	.	24	.	MN	202	289	314	25	0.409836	4.5	4	-0.5	P	90.9	85.48
7	Pereira_Neto_OA	1996	EldSul	Heif	Taur	409	PCul	.	.	24	.	MN	206	326	355	29	0.47541	4.75	4.75	0	P	90.9	85.48
7	Pereira_Neto_OA	1996	EldSul	Heif	Taur	409	PCul	.	.	24	.	MN	211	343	361	18	0.295082	4.5	4.75	0.25	P	90.9	85.48
7	Pereira_Neto_OA	1996	EldSul	Heif	Taur	409	PCul	.	.	24	.	MN	212	310	320	10	0.163934	4.25	4.5	0.25	P	90.9	85.48
7	Pereira_Neto_OA	1996	EldSul	Heif	Taur	409	PCul	.	.	24	.	MN	214	307	332	25	0.409836	4.5	3.75	-0.75	V	90.9	85.48
7	Pereira_Neto_OA	1996	EldSul	Heif	Taur	409	PCul	.	.	24	.	MN	251	333	361	28	0.459016	4.5	4.75	0.25	P	90.9	85.48
7	Pereira_Neto_OA	1996	EldSul	Heif	Taur	409	PCul	.	.	24	.	MN	200	345	360	15	0.245902	4.75	4.75	0	P	75	85.48
7	Pereira_Neto_OA	1996	EldSul	Heif	Taur	409	PCul	.	.	24	.	MN	204	323	350	27	0.442623	5	4.75	-0.25	P	75	85.48
7	Pereira_Neto_OA	1996	EldSul	Heif	Taur	409	PCul	.	.	24	.	MN	218	300	322	22	0.360656	4	3.75	-0.25	P	75	85.48
7	Pereira_Neto_OA	1996	EldSul	Heif	Taur	409	PCul	.	.	24	.	MN	222	363	359	-4	-0.0655738	5	4	-1	P	75	85.48
7	Pereira_Neto_OA	1996	EldSul	Heif	Taur	409	PCul	.	.	24	.	MN	210	355	376	21	0.344262	4.75	4.75	0	P	90.9	85.48
7	Pereira_Neto_OA	1996	EldSul	Heif	Taur	409	PCul	.	.	24	.	MN	213	372	385	13	0.213115	4.5	4.75	0.25	P	90.9	85.48
7	Pereira_Neto_OA	1996	EldSul	Heif	Taur	409	PCul	.	.	24	.	MN	243	323	327	4	0.0655738	4.75	4.75	0	P	90.9	85.48
7	Pereira_Neto_OA	1996	EldSul	Heif	Taur	409	PCul	.	.	24	.	MN	230	323	348	25	0.409836	4.75	4.25	-0.5	P	75	85.48
7	Pereira_Neto_OA	1996	EldSul	Heif	Taur	409	PCul	.	.	24	.	MN	237	298	320	22	0.360656	4	4.5	0.5	P	75	85.48
7	Pereira_Neto_OA	1996	EldSul	Heif	Taur	409	PCul	.	.	24	.	MN	239	278	300	22	0.360656	4.75	4	-0.75	P	75	85.48
7	Pereira_Neto_OA	1996	EldSul	Heif	Taur	409	PCul	.	.	24	.	MN	252	238	269	31	0.508197	4.5	4.75	0.25	P	75	85.48
7	Pereira_Neto_OA	1996	EldSul	Heif	Taur	409	PCul	.	.	24	.	MN	205	318	345	27	0.442623	4.5	4.5	0	P	75	85.48
7	Pereira_Neto_OA	1996	EldSul	Heif	Taur	409	PCul	.	.	24	.	MN	215	245	280	35	0.57377	4	3.75	-0.25	P	75	85.48
7	Pereira_Neto_OA	1996	EldSul	Heif	Taur	409	PCul	.	.	24	.	MN	223	301	320	19	0.311475	4.75	4.25	-0.5	P	75	85.48
7	Pereira_Neto_OA	1996	EldSul	Heif	Taur	409	PCul	.	.	24	.	MN	226	318	342	24	0.393443	4.25	4.5	0.25	P	75	85.48
7	Pereira_Neto_OA	1996	EldSul	Heif	Taur	409	PCul	.	.	24	.	MN	227	360	375	15	0.245902	4.75	4.75	0	P	90.9	85.48
7	Pereira_Neto_OA	1996	EldSul	Heif	Taur	409	PCul	.	.	24	.	MN	257	325	352	27	0.442623	4.25	3.5	-0.75	V	90.9	85.48
7	Pereira_Neto_OA	1996	EldSul	Heif	Zebu	409	PCul	.	.	24	.	MN	209	304	325	21	0.344262	4.75	4	-0.75	P	90	85.48
7	Pereira_Neto_OA	1996	EldSul	Heif	Zebu	409	PCul	.	.	24	.	MN	240	312	323	11	0.180328	5	4.75	-0.25	P	90	85.48
7	Pereira_Neto_OA	1996	EldSul	Heif	Zebu	409	PCul	.	.	24	.	MN	245	293	315	22	0.360656	4.75	4.25	-0.5	P	90	85.48
7	Pereira_Neto_OA	1996	EldSul	Heif	Zebu	409	PCul	.	.	24	.	MN	260	278	295	17	0.278689	4.5	4	-0.5	P	90	85.48
7	Pereira_Neto_OA	1996	EldSul	Heif	Zebu	409	PCul	.	.	24	.	MN	201	303	327	24	0.393443	4.25	4.5	0.25	P	81.81	85.48
7	Pereira_Neto_OA	1996	EldSul	Heif	Zebu	409	PCul	.	.	24	.	MN	203	338	351	13	0.213115	4.25	4	-0.25	P	81.81	85.48
7	Pereira_Neto_OA	1996	EldSul	Heif	Zebu	409	PCul	.	.	24	.	MN	224	294	310	16	0.262295	4.5	4.5	0	P	81.81	85.48
7	Pereira_Neto_OA	1996	EldSul	Heif	Zebu	409	PCul	.	.	24	.	MN	228	368	378	10	0.163934	5	4.75	-0.25	P	81.81	85.48
7	Pereira_Neto_OA	1996	EldSul	Heif	Zebu	409	PCul	.	.	24	.	MN	235	296	320	24	0.393443	4.25	4.75	0.5	V	81.81	85.48
7	Pereira_Neto_OA	1996	EldSul	Heif	Zebu	409	PCul	.	.	24	.	MN	242	310	340	30	0.491803	4.25	4.5	0.25	V	81.81	85.48
7	Pereira_Neto_OA	1996	EldSul	Heif	Zebu	409	PCul	.	.	24	.	MN	244	380	395	15	0.245902	5	4.75	-0.25	P	81.81	85.48
7	Pereira_Neto_OA	1996	EldSul	Heif	Zebu	409	PCul	.	.	24	.	MN	220	378	405	27	0.442623	5	5	0	P	90	85.48
7	Pereira_Neto_OA	1996	EldSul	Heif	Zebu	409	PCul	.	.	24	.	MN	225	338	360	22	0.360656	4.75	4.5	-0.25	P	90	85.48
7	Pereira_Neto_OA	1996	EldSul	Heif	Zebu	409	PCul	.	.	24	.	MN	232	332	350	18	0.295082	4.5	4.75	0.25	P	90	85.48
7	Pereira_Neto_OA	1996	EldSul	Heif	Zebu	409	PCul	.	.	24	.	MN	241	278	313	35	0.57377	3.75	3.75	0	V	90	85.48
7	Pereira_Neto_OA	1996	EldSul	Heif	Zebu	409	PCul	.	.	24	.	MN	247	352	360	8	0.131148	4.75	4.5	-0.25	P	90	85.48
7	Pereira_Neto_OA	1996	EldSul	Heif	Zebu	409	PCul	.	.	24	.	MN	250	334	353	19	0.311475	5	4.25	-0.75	P	90	85.48
7	Pereira_Neto_OA	1996	EldSul	Heif	Zebu	409	PCul	.	.	24	.	MN	254	306	325	19	0.311475	4.25	3.75	-0.5	P	90	85.48
7	Pereira_Neto_OA	1996	EldSul	Heif	Zebu	409	PCul	.	.	24	.	MN	229	294	315	21	0.344262	4.5	4.5	0	P	78.57	85.48
7	Pereira_Neto_OA	1996	EldSul	Heif	Zebu	409	PCul	.	.	24	.	MN	234	282	317	35	0.57377	4.25	4	-0.25	V	78.57	85.48
7	Pereira_Neto_OA	1996	EldSul	Heif	Zebu	409	PCul	.	.	24	.	MN	236	267	283	16	0.262295	4.25	3.25	-1	V	78.57	85.48
7	Pereira_Neto_OA	1996	EldSul	Heif	Zebu	409	PCul	.	.	24	.	MN	238	292	307	15	0.245902	4.75	4.5	-0.25	P	78.57	85.48
7	Pereira_Neto_OA	1996	EldSul	Heif	Zebu	409	PCul	.	.	24	.	MN	246	277	300	23	0.377049	5	4	-1	P	78.57	85.48
7	Pereira_Neto_OA	1996	EldSul	Heif	Zebu	409	PCul	.	.	24	.	MN	248	292	315	23	0.377049	4.75	4.5	-0.25	P	78.57	85.48
7	Pereira_Neto_OA	1996	EldSul	Heif	Zebu	409	PCul	.	.	24	.	MN	253	263	290	27	0.442623	4.5	3.5	-1	P	78.57	85.48
7	Pereira_Neto_OA	1996	EldSul	Heif	Zebu	409	PCul	.	.	24	.	MN	255	225	250	25	0.409836	2.5	2.75	0.25	V	78.57	85.48
7	Pereira_Neto_OA	1996	EldSul	Heif	Zebu	409	PCul	.	.	24	.	MN	258	255	287	32	0.52459	4.5	3.5	-1	P	78.57	85.48
7	Pereira_Neto_OA	1996	EldSul	Heif	Zebu	409	PCul	.	.	24	.	MN	259	274	303	29	0.47541	4	4	0	P	78.57	85.48
7	Pereira_Neto_OA	1996	EldSul	Heif	Zebu	409	PCul	.	.	24	.	MN	207	307	335	28	0.459016	4.5	4.25	-0.25	P	85.71	85.48
7	Pereira_Neto_OA	1996	EldSul	Heif	Zebu	409	PCul	.	.	24	.	MN	217	234	272	38	0.622951	4.25	3.5	-0.75	V	85.71	85.48
7	Pereira_Neto_OA	1996	EldSul	Heif	Zebu	409	PCul	.	.	24	.	MN	261	293	323	30	0.491803	4.25	4.25	0	P	85.71	85.48
7	Pereira_Neto_OA	1996	EldSul	Heif	Zebu	409	PCul	.	.	24	.	MN	208	365	400	35	0.57377	5	5	0	P	90	85.48
7	Pereira_Neto_OA	1996	EldSul	Heif	Zebu	409	PCul	.	.	24	.	MN	216	314	340	26	0.42623	4	4	0	P	90	85.48
7	Pereira_Neto_OA	1996	EldSul	Heif	Zebu	409	PCul	.	.	24	.	MN	219	296	322	26	0.42623	4.25	4.25	0	P	90	85.48
7	Pereira_Neto_OA	1996	EldSul	Heif	Zebu	409	PCul	.	.	24	.	MN	221	337	362	25	0.409836	4.25	4	-0.25	P	90	85.48
7	Pereira_Neto_OA	1996	EldSul	Heif	Zebu	409	PCul	.	.	24	.	MN	231	342	369	27	0.442623	4.25	3.5	-0.75	P	90	85.48
7	Pereira_Neto_OA	1996	EldSul	Heif	Zebu	409	PCul	.	.	24	.	MN	233	333	370	37	0.606557	4.5	4.5	0	P	90	85.48
7	Pereira_Neto_OA	1996	EldSul	Heif	Zebu	409	PCul	.	.	24	.	MN	249	328	348	20	0.327869	4.5	4.25	-0.25	P	90	85.48
7	Pereira_Neto_OA	1996	EldSul	Heif	Zebu	409	PCul	.	.	24	.	MN	256	322	347	25	0.409836	4	4.5	0.5	P	90	85.48
8	Muller_A	1998	EldSul	Heif	Taur	409	PCul	.	.	24	.	MN	200	400	422	22	0.354839	4.5	4	-0.5	P	88	84
8	Muller_A	1998	EldSul	Heif	Taur	409	PCul	.	.	24	.	MN	204	375	400	25	0.403226	4	4.3	0.3	P	88	84
8	Muller_A	1998	EldSul	Heif	Taur	409	PCul	.	.	24	.	MN	206	390	383	-7	-0.112903	4.5	3.5	-1	P	88	84
8	Muller_A	1998	EldSul	Heif	Taur	409	PCul	.	.	24	.	MN	210	440	446	6	0.0967742	4	4.5	0.5	P	88	84
8	Muller_A	1998	EldSul	Heif	Taur	409	PCul	.	.	24	.	MN	211	370	384	14	0.225806	4	4.2	0.2	V	.	84
8	Muller_A	1998	EldSul	Heif	Taur	409	PCul	.	.	24	.	MN	212	370	357	-13	-0.209677	4.5	4	-0.5	P	88	84
8	Muller_A	1998	EldSul	Heif	Taur	409	PCul	.	.	24	.	MN	213	435	410	-25	-0.403226	4.5	4	-0.5	P	88	84
8	Muller_A	1998	EldSul	Heif	Taur	409	PCul	.	.	24	.	MN	218	425	390	-35	-0.564516	4	3.8	-0.2	P	88	84
8	Muller_A	1998	EldSul	Heif	Taur	409	PCul	.	.	24	.	MN	222	463	476	13	0.209677	5	4.3	-0.7	P	88	84
8	Muller_A	1998	EldSul	Heif	Taur	409	PCul	.	.	24	.	MN	243	405	404	-1	-0.016129	4.5	4	-0.5	V	.	84
8	Muller_A	1998	EldSul	Heif	Taur	409	PCul	.	.	24	.	MN	251	415	.	.	.	4.5	.	.	P	88	84
8	Muller_A	1998	EldSul	Heif	Taur	409	PCul	.	.	24	.	MN	205	450	.	.	.	5	.	.	V	.	84
8	Muller_A	1998	EldSul	Heif	Taur	409	PCul	.	.	24	.	MN	215	356	390	34	0.548387	4.5	3.8	-0.7	P	84	84
8	Muller_A	1998	EldSul	Heif	Taur	409	PCul	.	.	24	.	MN	223	395	365	-30	-0.483871	4	3.8	-0.2	P	84	84
8	Muller_A	1998	EldSul	Heif	Taur	409	PCul	.	.	24	.	MN	226	405	423	18	0.290323	4.8	3.8	-1	P	84	84
8	Muller_A	1998	EldSul	Heif	Taur	409	PCul	.	.	24	.	MN	227	440	427	-13	-0.209677	4.9	3.5	-1.4	P	84	84
8	Muller_A	1998	EldSul	Heif	Taur	409	PCul	.	.	24	.	MN	230	430	415	-15	-0.241935	5	4	-1	P	84	84
8	Muller_A	1998	EldSul	Heif	Taur	409	PCul	.	.	24	.	MN	237	410	477	67	1.08065	4	4	0	P	84	84
8	Muller_A	1998	EldSul	Heif	Taur	409	PCul	.	.	24	.	MN	239	350	377	27	0.435484	4	4	0	P	84	84
8	Muller_A	1998	EldSul	Heif	Taur	409	PCul	.	.	24	.	MN	252	.	285	.	.	.	3.8	.	P	84	84
8	Muller_A	1998	EldSul	Heif	Zebu	409	PCul	.	.	24	.	MN	201	355	380	25	0.403226	3.5	4	0.5	P	88	84
8	Muller_A	1998	EldSul	Heif	Zebu	409	PCul	.	.	24	.	MN	203	415	416	1	0.016129	3.5	3.8	0.3	P	88	84
8	Muller_A	1998	EldSul	Heif	Zebu	409	PCul	.	.	24	.	MN	209	395	414	19	0.306452	4.2	4	-0.2	P	88	84
8	Muller_A	1998	EldSul	Heif	Zebu	409	PCul	.	.	24	.	MN	220	440	480	40	0.645161	4	4.5	0.5	P	88	84
8	Muller_A	1998	EldSul	Heif	Zebu	409	PCul	.	.	24	.	MN	224	395	360	-35	-0.564516	3.8	3.8	0	P	88	84
8	Muller_A	1998	EldSul	Heif	Zebu	409	PCul	.	.	24	.	MN	225	425	405	-20	-0.322581	4	4	0	P	88	84
8	Muller_A	1998	EldSul	Heif	Zebu	409	PCul	.	.	24	.	MN	232	415	437	22	0.354839	4.8	4.2	-0.6	V	.	84
8	Muller_A	1998	EldSul	Heif	Zebu	409	PCul	.	.	24	.	MN	240	375	352	-23	-0.370968	4.5	4.2	-0.3	P	88	84
8	Muller_A	1998	EldSul	Heif	Zebu	409	PCul	.	.	24	.	MN	244	480	450	-30	-0.483871	4	4	0	P	88	84
8	Muller_A	1998	EldSul	Heif	Zebu	409	PCul	.	.	24	.	MN	245	370	360	-10	-0.16129	4	4	0	V	.	84
8	Muller_A	1998	EldSul	Heif	Zebu	409	PCul	.	.	24	.	MN	247	440	436	-4	-0.0645161	4.5	3.8	-0.7	P	88	84
8	Muller_A	1998	EldSul	Heif	Zebu	409	PCul	.	.	24	.	MN	250	385	410	25	0.403226	3.8	4.5	0.7	P	88	84
8	Muller_A	1998	EldSul	Heif	Zebu	409	PCul	.	.	24	.	MN	254	365	357	-8	-0.129032	3.5	3.5	0	P	88	84
8	Muller_A	1998	EldSul	Heif	Zebu	409	PCul	.	.	24	.	MN	260	360	377	17	0.274194	4	4	0	V	.	84
8	Muller_A	1998	EldSul	Heif	Zebu	409	PCul	.	.	24	.	MN	207	420	425	5	0.0806452	4	3.8	-0.2	V	.	84
8	Muller_A	1998	EldSul	Heif	Zebu	409	PCul	.	.	24	.	MN	208	450	500	50	0.806452	4.5	4.5	0	P	84	84
8	Muller_A	1998	EldSul	Heif	Zebu	409	PCul	.	.	24	.	MN	216	380	388	8	0.129032	3.8	4	0.2	P	84	84
8	Muller_A	1998	EldSul	Heif	Zebu	409	PCul	.	.	24	.	MN	219	400	406	6	0.0967742	4.5	4.3	-0.2	V	.	84
8	Muller_A	1998	EldSul	Heif	Zebu	409	PCul	.	.	24	.	MN	221	430	450	20	0.322581	4	4.3	0.3	P	84	84
8	Muller_A	1998	EldSul	Heif	Zebu	409	PCul	.	.	24	.	MN	229	400	390	-10	-0.16129	4.5	3.5	-1	P	84	84
8	Muller_A	1998	EldSul	Heif	Zebu	409	PCul	.	.	24	.	MN	233	425	425	0	0	3.8	3.8	0	P	84	84
8	Muller_A	1998	EldSul	Heif	Zebu	409	PCul	.	.	24	.	MN	238	335	379	44	0.709677	3.8	4.5	0.7	P	84	84
8	Muller_A	1998	EldSul	Heif	Zebu	409	PCul	.	.	24	.	MN	246	350	359	9	0.145161	3.8	4	0.2	P	84	84
8	Muller_A	1998	EldSul	Heif	Zebu	409	PCul	.	.	24	.	MN	248	385	375	-10	-0.16129	4	4	0	P	84	84
8	Muller_A	1998	EldSul	Heif	Zebu	409	PCul	.	.	24	.	MN	249	418	452	34	0.548387	4.5	4	-0.5	P	84	84
8	Muller_A	1998	EldSul	Heif	Zebu	409	PCul	.	.	24	.	MN	256	425	416	-9	-0.145161	4	3.5	-0.5	P	84	84
8	Muller_A	1998	EldSul	Heif	Zebu	409	PCul	.	.	24	.	MN	258	335	326	-9	-0.145161	3.5	3.8	0.3	P	84	84
8	Muller_A	1998	EldSul	Heif	Zebu	409	PCul	.	.	24	.	MN	259	365	374	9	0.145161	4	3.8	-0.2	V	.	84
8	Muller_A	1998	EldSul	Heif	Zebu	409	PCul	.	.	24	.	MN	261	385	430	45	0.725806	3.8	4.3	0.5	P	84	84
8	Muller_A	1998	EldSul	Heif	Zebu	409	PCul	.	.	24	.	MN	274	420	434	14	0.225806	4.5	4	-0.5	P	.	84
9	Pilau_A	2007	Tupa	Heif	Taur	409	PCul	.	.	14	.	MN	1	285	290	5	0.0649351	3.6	3.3	-0.3	V	25	35.96
9	Pilau_A	2007	Tupa	Heif	Taur	409	PCul	.	.	14	.	MN	2	262	270	8	0.103896	3.5	3.6	0.1	V	25	35.96
9	Pilau_A	2007	Tupa	Heif	Taur	409	PCul	.	.	14	.	MN	3	300	290	-10	-0.12987	4.4	3.9	-0.5	P	25	35.96
9	Pilau_A	2007	Tupa	Heif	Taur	409	PCul	.	.	14	.	MN	4	265	274	9	0.116883	3.6	3.2	-0.4	V	25	35.96
9	Pilau_A	2007	Tupa	Heif	Taur	409	PCul	.	.	14	.	MN	5	302	283	-19	-0.246753	3.8	3.6	-0.2	V	25	35.96
9	Pilau_A	2007	Tupa	Heif	Taur	409	PCul	.	.	14	.	MN	6	264	250	-14	-0.181818	3.4	3.4	0	P	25	35.96
9	Pilau_A	2007	Tupa	Heif	Taur	409	PCul	.	.	14	.	MN	7	320	310	-10	-0.12987	3.5	2.8	-0.7	P	25	35.96
9	Pilau_A	2007	Tupa	Heif	Taur	409	PCul	.	.	14	.	MN	8	270	265	-5	-0.0649351	3.9	3.6	-0.3	V	25	35.96
9	Pilau_A	2007	Tupa	Heif	Taur	409	PCul	.	.	14	.	MN	9	251	255	4	0.0519481	3.1	3.1	0	V	25	35.96
9	Pilau_A	2007	Tupa	Heif	Taur	409	PCul	.	.	14	.	MN	10	273	265	-8	-0.103896	3.5	3.4	-0.1	V	25	35.96
9	Pilau_A	2007	Tupa	Heif	Taur	409	PCul	.	.	14	.	MN	11	262	240	-22	-0.285714	3.4	2.8	-0.6	V	25	35.96
9	Pilau_A	2007	Tupa	Heif	Taur	409	PCul	.	.	14	.	MN	12	270	280	10	0.12987	3.5	3.2	-0.3	P	25	35.96
9	Pilau_A	2007	Tupa	Heif	Taur	409	PCul	.	.	14	.	MN	13	258	245	-13	-0.168831	3.6	3.1	-0.5	V	25	35.96
9	Pilau_A	2007	Tupa	Heif	Taur	409	PCul	.	.	14	.	MN	14	306	303	-3	-0.038961	3.7	3.3	-0.4	V	25	35.96
9	Pilau_A	2007	Tupa	Heif	Taur	409	PCul	.	.	14	.	MN	15	247	247	0	0	3.4	3.2	-0.2	V	25	35.96
9	Pilau_A	2007	Tupa	Heif	Taur	409	PCul	.	.	14	.	MN	16	315	305	-10	-0.12987	3.8	3.7	-0.1	P	25	35.96
9	Pilau_A	2007	Tupa	Heif	Taur	409	PCul	.	.	14	.	MN	17	274	276	2	0.025974	3.8	3.4	-0.4	V	25	35.96
9	Pilau_A	2007	Tupa	Heif	Taur	409	PCul	.	.	14	.	MN	18	269	265	-4	-0.0519481	3.6	3.5	-0.1	P	25	35.96
9	Pilau_A	2007	Tupa	Heif	Taur	409	PCul	.	.	14	.	MN	19	345	330	-15	-0.194805	3.7	3.8	0.1	V	25	35.96
9	Pilau_A	2007	Tupa	Heif	Taur	409	PCul	.	.	14	.	MN	20	248	245	-3	-0.038961	3.4	3	-0.4	V	25	35.96
9	Pilau_A	2007	Tupa	Heif	Taur	409	PCul	.	.	14	.	MN	21	274	290	16	0.207792	3.6	4	0.4	V	25	35.96
9	Pilau_A	2007	Tupa	Heif	Taur	409	PCul	.	.	14	.	MN	22	343	340	-3	-0.038961	3.9	3.8	-0.1	P	25	35.96
9	Pilau_A	2007	Tupa	Heif	Taur	409	PCul	.	.	14	.	MN	23	272	255	-17	-0.220779	3	2.9	-0.1	V	25	35.96
9	Pilau_A	2007	Tupa	Heif	Taur	409	PCul	.	.	14	.	MN	24	242	240	-2	-0.025974	3.3	3.2	-0.1	V	25	35.96
9	Pilau_A	2007	Tupa	Heif	Taur	409	PCul	.	.	14	.	MN	25	267	260	-7	-0.0909091	3.8	3.4	-0.4	V	25	35.96
9	Pilau_A	2007	Tupa	Heif	Taur	409	PCul	.	.	14	.	MN	26	245	235	-10	-0.12987	3.5	3	-0.5	V	25	35.96
9	Pilau_A	2007	Tupa	Heif	Taur	409	PCul	.	.	14	.	MN	27	217	207	-10	-0.12987	3	2.8	-0.2	V	25	35.96
9	Pilau_A	2007	Tupa	Heif	Taur	409	PCul	.	.	14	.	MN	28	241	240	-1	-0.012987	3.2	3	-0.2	V	25	35.96
9	Pilau_A	2007	Tupa	Heif	Taur	409	PCul	.	.	14	.	MN	29	314	280	-34	-0.441558	3.5	3	-0.5	P	25	35.96
9	Pilau_A	2007	Tupa	Heif	Taur	409	PCul	.	.	14	.	MN	30	290	285	-5	-0.0649351	3.6	3.5	-0.1	V	25	35.96
9	Pilau_A	2007	Tupa	Heif	Taur	409	PCul	.	.	14	.	MN	31	305	305	0	0	3.8	3.7	-0.1	V	25	35.96
9	Pilau_A	2007	Tupa	Heif	Taur	409	PCul	.	.	14	.	MN	32	264	270	6	0.0779221	3.6	3.2	-0.4	V	25	35.96
9	Pilau_A	2007	Tupa	Heif	Taur	409	PCul	.	.	14	.	MN	33	291	265	-26	-0.337662	3.5	3	-0.5	V	25	35.96
9	Pilau_A	2007	Tupa	Heif	Taur	409	PCul	.	.	14	.	MN	34	270	260	-10	-0.12987	3.9	3.6	-0.3	P	25	35.96
9	Pilau_A	2007	Tupa	Heif	Taur	409	PCul	.	.	14	.	MN	35	248	260	12	0.155844	3.3	3.4	0.1	V	25	35.96
9	Pilau_A	2007	Tupa	Heif	Taur	409	PCul	.	.	14	.	MN	36	288	290	2	0.025974	3.6	3.4	-0.2	V	25	35.96
9	Pilau_A	2007	Tupa	Heif	Taur	409	PCul	.	.	14	.	MN	37	254	270	16	0.207792	3.7	3.5	-0.2	V	25	35.96
9	Pilau_A	2007	Tupa	Heif	Taur	409	PCul	.	.	14	.	MN	38	290	290	0	0	3.7	3.4	-0.3	P	25	35.96
9	Pilau_A	2007	Tupa	Heif	Taur	409	PCul	.	.	14	.	MN	39	245	245	0	0	3	3	0	V	25	35.96
9	Pilau_A	2007	Tupa	Heif	Taur	409	PCul	.	.	14	.	MN	40	254	250	-4	-0.0519481	3.5	3	-0.5	V	25	35.96
9	Pilau_A	2007	Tupa	Heif	Taur	409	PCul	.	.	14	.	MN	41	280	270	-10	-0.12987	3.3	3	-0.3	P	25	35.96
9	Pilau_A	2007	Tupa	Heif	Taur	409	PCul	.	.	14	.	MN	42	250	242	-8	-0.103896	3.6	3.2	-0.4	V	25	35.96
9	Pilau_A	2007	Tupa	Heif	Taur	409	PCul	.	.	14	.	MN	43	257	250	-7	-0.0909091	3.5	3.1	-0.4	V	25	35.96
9	Pilau_A	2007	Tupa	Heif	Taur	409	PCul	.	.	14	.	MN	44	263	270	7	0.0909091	3.7	3.4	-0.3	V	25	35.96
9	Pilau_A	2007	Tupa	Heif	Taur	409	PCul	.	.	14	.	MN	1	300	288	-12	-0.155844	3.5	2.9	-0.6	V	46.67	35.96
9	Pilau_A	2007	Tupa	Heif	Taur	409	PCul	.	.	14	.	MN	2	295	287	-8	-0.103896	3.5	2.9	-0.6	P	46.67	35.96
9	Pilau_A	2007	Tupa	Heif	Taur	409	PCul	.	.	14	.	MN	3	248	255	7	0.0909091	3.4	3.4	0	V	46.67	35.96
9	Pilau_A	2007	Tupa	Heif	Taur	409	PCul	.	.	14	.	MN	4	310	310	0	0	3.9	3.9	0	V	46.67	35.96
9	Pilau_A	2007	Tupa	Heif	Taur	409	PCul	.	.	14	.	MN	5	264	266	2	0.025974	3.4	3	-0.4	V	46.67	35.96
9	Pilau_A	2007	Tupa	Heif	Taur	409	PCul	.	.	14	.	MN	6	258	260	2	0.025974	3.3	3	-0.3	P	46.67	35.96
9	Pilau_A	2007	Tupa	Heif	Taur	409	PCul	.	.	14	.	MN	7	270	275	5	0.0649351	3.7	3.4	-0.3	V	46.67	35.96
9	Pilau_A	2007	Tupa	Heif	Taur	409	PCul	.	.	14	.	MN	8	297	290	-7	-0.0909091	3.6	3.3	-0.3	P	46.67	35.96
9	Pilau_A	2007	Tupa	Heif	Taur	409	PCul	.	.	14	.	MN	9	265	245	-20	-0.25974	3.5	2.9	-0.6	P	46.67	35.96
9	Pilau_A	2007	Tupa	Heif	Taur	409	PCul	.	.	14	.	MN	10	250	250	0	0	3.5	3	-0.5	V	46.67	35.96
9	Pilau_A	2007	Tupa	Heif	Taur	409	PCul	.	.	14	.	MN	11	241	215	-26	-0.337662	3.1	2.8	-0.3	V	46.67	35.96
9	Pilau_A	2007	Tupa	Heif	Taur	409	PCul	.	.	14	.	MN	12	260	245	-15	-0.194805	3.5	3.4	-0.1	P	46.67	35.96
9	Pilau_A	2007	Tupa	Heif	Taur	409	PCul	.	.	14	.	MN	13	295	282	-13	-0.168831	3.7	3.3	-0.4	V	46.67	35.96
9	Pilau_A	2007	Tupa	Heif	Taur	409	PCul	.	.	14	.	MN	14	266	255	-11	-0.142857	3.9	3.5	-0.4	P	46.67	35.96
9	Pilau_A	2007	Tupa	Heif	Taur	409	PCul	.	.	14	.	MN	15	325	330	5	0.0649351	3.8	3.2	-0.6	P	46.67	35.96
9	Pilau_A	2007	Tupa	Heif	Taur	409	PCul	.	.	14	.	MN	16	335	340	5	0.0649351	4	3.9	-0.1	V	46.67	35.96
9	Pilau_A	2007	Tupa	Heif	Taur	409	PCul	.	.	14	.	MN	17	266	270	4	0.0519481	3.8	3.6	-0.2	P	46.67	35.96
9	Pilau_A	2007	Tupa	Heif	Taur	409	PCul	.	.	14	.	MN	18	305	310	5	0.0649351	4	3.9	-0.1	P	46.67	35.96
9	Pilau_A	2007	Tupa	Heif	Taur	409	PCul	.	.	14	.	MN	19	330	340	10	0.12987	4.3	4	-0.3	P	46.67	35.96
9	Pilau_A	2007	Tupa	Heif	Taur	409	PCul	.	.	14	.	MN	20	295	288	-7	-0.0909091	3.6	3.2	-0.4	V	46.67	35.96
9	Pilau_A	2007	Tupa	Heif	Taur	409	PCul	.	.	14	.	MN	21	294	295	1	0.012987	3.2	2.9	-0.3	V	46.67	35.96
9	Pilau_A	2007	Tupa	Heif	Taur	409	PCul	.	.	14	.	MN	22	312	315	3	0.038961	3.6	3.7	0.1	V	46.67	35.96
9	Pilau_A	2007	Tupa	Heif	Taur	409	PCul	.	.	14	.	MN	23	272	262	-10	-0.12987	3.6	3.2	-0.4	P	46.67	35.96
9	Pilau_A	2007	Tupa	Heif	Taur	409	PCul	.	.	14	.	MN	24	276	260	-16	-0.207792	3.7	3	-0.7	V	46.67	35.96
9	Pilau_A	2007	Tupa	Heif	Taur	409	PCul	.	.	14	.	MN	25	249	240	-9	-0.116883	2.9	2.7	-0.2	P	46.67	35.96
9	Pilau_A	2007	Tupa	Heif	Taur	409	PCul	.	.	14	.	MN	26	264	250	-14	-0.181818	3.7	3	-0.7	V	46.67	35.96
9	Pilau_A	2007	Tupa	Heif	Taur	409	PCul	.	.	14	.	MN	27	244	242	-2	-0.025974	3.7	3.2	-0.5	V	46.67	35.96
9	Pilau_A	2007	Tupa	Heif	Taur	409	PCul	.	.	14	.	MN	28	270	252	-18	-0.233766	3.5	3.2	-0.3	P	46.67	35.96
9	Pilau_A	2007	Tupa	Heif	Taur	409	PCul	.	.	14	.	MN	29	254	253	-1	-0.012987	3.5	3	-0.5	P	46.67	35.96
9	Pilau_A	2007	Tupa	Heif	Taur	409	PCul	.	.	14	.	MN	30	266	260	-6	-0.0779221	3.7	3.5	-0.2	V	46.67	35.96
9	Pilau_A	2007	Tupa	Heif	Taur	409	PCul	.	.	14	.	MN	31	260	276	16	0.207792	3.4	3.3	-0.1	V	46.67	35.96
9	Pilau_A	2007	Tupa	Heif	Taur	409	PCul	.	.	14	.	MN	32	315	303	-12	-0.155844	3.8	3.6	-0.2	P	46.67	35.96
9	Pilau_A	2007	Tupa	Heif	Taur	409	PCul	.	.	14	.	MN	33	274	265	-9	-0.116883	3.6	3.4	-0.2	P	46.67	35.96
9	Pilau_A	2007	Tupa	Heif	Taur	409	PCul	.	.	14	.	MN	34	308	320	12	0.155844	3.5	3.7	0.2	V	46.67	35.96
9	Pilau_A	2007	Tupa	Heif	Taur	409	PCul	.	.	14	.	MN	35	268	260	-8	-0.103896	3.6	2.9	-0.7	P	46.67	35.96
9	Pilau_A	2007	Tupa	Heif	Taur	409	PCul	.	.	14	.	MN	36	333	323	-10	-0.12987	3.9	3.5	-0.4	V	46.67	35.96
9	Pilau_A	2007	Tupa	Heif	Taur	409	PCul	.	.	14	.	MN	37	285	270	-15	-0.194805	3.8	3.2	-0.6	P	46.67	35.96
9	Pilau_A	2007	Tupa	Heif	Taur	409	PCul	.	.	14	.	MN	38	260	255	-5	-0.0649351	3.7	3.1	-0.6	P	46.67	35.96
9	Pilau_A	2007	Tupa	Heif	Taur	409	PCul	.	.	14	.	MN	39	275	280	5	0.0649351	3.5	3.6	0.1	P	46.67	35.96
9	Pilau_A	2007	Tupa	Heif	Taur	409	PCul	.	.	14	.	MN	40	270	255	-15	-0.194805	3.7	3.3	-0.4	P	46.67	35.96
9	Pilau_A	2007	Tupa	Heif	Taur	409	PCul	.	.	14	.	MN	41	299	275	-24	-0.311688	3.7	3.4	-0.3	V	46.67	35.96
9	Pilau_A	2007	Tupa	Heif	Taur	409	PCul	.	.	14	.	MN	42	252	250	-2	-0.025974	3.4	3.2	-0.2	V	46.67	35.96
9	Pilau_A	2007	Tupa	Heif	Taur	409	PCul	.	.	14	.	MN	43	272	260	-12	-0.155844	3.7	3.3	-0.4	V	46.67	35.96
9	Pilau_A	2007	Tupa	Heif	Taur	409	PCul	.	.	14	.	MN	44	253	230	-23	-0.298701	3.3	2.9	-0.4	V	46.67	35.96
9	Pilau_A	2007	Tupa	Heif	Taur	409	PCul	.	.	14	.	MN	45	274	270	-4	-0.0519481	3.6	3.2	-0.4	V	46.67	35.96
10	Pilau_A	2007	Tupa	Primi	Taur	362	PCul	.	.	24	.	MN	1	343	340	-3	-0.0333333	3.6	3.4	-0.2	P	85.71	80
10	Pilau_A	2007	Tupa	Primi	Taur	362	PCul	.	.	24	.	MN	2	358	340	-18	-0.2	3.2	3.2	0	P	85.71	80
10	Pilau_A	2007	Tupa	Primi	Taur	362	PCul	.	.	24	.	MN	3	342	330	-12	-0.133333	2.8	2.8	0	P	85.71	80
10	Pilau_A	2007	Tupa	Primi	Taur	362	PCul	.	.	24	.	MN	4	300	292	-8	-0.0888889	2.8	2.6	-0.2	P	85.71	80
10	Pilau_A	2007	Tupa	Primi	Taur	362	PCul	.	.	24	.	MN	5	280	263	-17	-0.188889	2.8	2.7	-0.1	V	85.71	80
10	Pilau_A	2007	Tupa	Primi	Taur	362	PCul	.	.	24	.	MN	6	398	395	-3	-0.0333333	3.3	3.1	-0.2	P	85.71	80
10	Pilau_A	2007	Tupa	Primi	Taur	362	PCul	.	.	24	.	MN	7	305	309	4	0.0444444	2.7	2.8	0.1	P	85.71	80
10	Pilau_A	2007	Tupa	Primi	Taur	362	PCul	.	.	24	.	MN	8	382	372	-10	-0.111111	3.6	3.4	-0.2	P	85.71	80
10	Pilau_A	2007	Tupa	Primi	Taur	362	PCul	.	.	24	.	MN	9	272	262	-10	-0.111111	2.8	2.5	-0.3	P	85.71	80
10	Pilau_A	2007	Tupa	Primi	Taur	362	PCul	.	.	24	.	MN	11	308	313	5	0.0555556	2.9	2.8	-0.1	P	85.71	80
10	Pilau_A	2007	Tupa	Primi	Taur	362	PCul	.	.	24	.	MN	12	.	.	.	.	.	.	.	.	85.71	.
10	Pilau_A	2007	Tupa	Primi	Taur	362	PCul	.	.	24	.	MN	13	318	327	9	0.1	2.9	2.8	-0.1	P	85.71	80
10	Pilau_A	2007	Tupa	Primi	Taur	362	PCul	.	.	24	.	MN	14	323	317	-6	-0.0666667	3	3	0	P	85.71	80
10	Pilau_A	2007	Tupa	Primi	Taur	362	PCul	.	.	24	.	MN	15	300	302	2	0.0222222	2.4	2.6	0.2	V	85.71	80
10	Pilau_A	2007	Tupa	Primi	Taur	362	PCul	.	.	24	.	MN	16	277	285	8	0.0888889	2.6	2.7	0.1	P	85.71	80
10	Pilau_A	2007	Tupa	Primi	Taur	362	PNat	.	.	24	.	MN	1	292	285	-7	-0.0777778	2.6	2.5	-0.1	P	66.67	80
10	Pilau_A	2007	Tupa	Primi	Taur	362	PNat	.	.	24	.	MN	2	269	270	1	0.0111111	2.8	2.7	-0.1	P	66.67	80
10	Pilau_A	2007	Tupa	Primi	Taur	362	PNat	.	.	24	.	MN	3	260	280	20	0.222222	2.5	2.8	0.3	P	66.67	80
10	Pilau_A	2007	Tupa	Primi	Taur	362	PNat	.	.	24	.	MN	4	.	.	.	.	.	.	.	.	66.67	.
10	Pilau_A	2007	Tupa	Primi	Taur	362	PNat	.	.	24	.	MN	5	252	261	9	0.1	2.5	2.8	0.3	V	66.67	80
10	Pilau_A	2007	Tupa	Primi	Taur	362	PNat	.	.	24	.	MN	6	332	332	0	0	2.8	3	0.2	P	66.67	80
10	Pilau_A	2007	Tupa	Primi	Taur	362	PNat	.	.	24	.	MN	7	290	305	15	0.166667	2.7	3	0.3	P	66.67	80
10	Pilau_A	2007	Tupa	Primi	Taur	362	PNat	.	.	24	.	MN	8	338	333	-5	-0.0555556	3.1	3.3	0.2	P	66.67	80
10	Pilau_A	2007	Tupa	Primi	Taur	362	PNat	.	.	24	.	MN	9	305	314	9	0.1	2.6	2.6	0	.	66.67	.
10	Pilau_A	2007	Tupa	Primi	Taur	362	PNat	.	.	24	.	MN	10	.	.	.	.	.	.	.	V	66.67	80
10	Pilau_A	2007	Tupa	Primi	Taur	362	PNat	.	.	24	.	MN	11	273	292	19	0.211111	2.4	2.7	0.3	.	66.67	.
10	Pilau_A	2007	Tupa	Primi	Taur	362	PNat	.	.	24	.	MN	12	287	290	3	0.0333333	2.7	2.7	0	V	66.67	80
10	Pilau_A	2007	Tupa	Primi	Taur	362	PNat	.	.	24	.	MN	13	311	325	14	0.155556	2.7	2.8	0.1	P	66.67	80
10	Pilau_A	2007	Tupa	Primi	Taur	362	PNat	.	.	24	.	MN	14	.	.	.	.	.	.	.	V	66.67	80
10	Pilau_A	2007	Tupa	Primi	Taur	362	PNat	.	.	24	.	MN	16	283	276	-7	-0.0777778	2.9	2.9	0	P	66.67	80
11	Pilau_A	2007	Tupa	Heif	Taur	409	PCul	Rac_cml	0.7	14	.	.	1	268	.	.	.	3.4	.	.	P	92.11	90.91
11	Pilau_A	2007	Tupa	Heif	Taur	409	PCul	Rac_cml	0.7	14	.	.	2	300	.	.	.	3.8	.	.	V	92.11	90.91
11	Pilau_A	2007	Tupa	Heif	Taur	409	PCul	Rac_cml	0.7	14	.	.	3	307	.	.	.	4.1	.	.	P	92.11	90.91
11	Pilau_A	2007	Tupa	Heif	Taur	409	PCul	Rac_cml	0.7	14	.	.	4	273	.	.	.	4	.	.	P	92.11	90.91
11	Pilau_A	2007	Tupa	Heif	Taur	409	PCul	Rac_cml	0.7	14	.	.	5	260	.	.	.	3.7	.	.	P	92.11	90.91
11	Pilau_A	2007	Tupa	Heif	Taur	409	PCul	Rac_cml	0.7	14	.	.	6	309	.	.	.	4	.	.	P	92.11	90.91
11	Pilau_A	2007	Tupa	Heif	Taur	409	PCul	Rac_cml	0.7	14	.	.	7	298	.	.	.	3.9	.	.	P	92.11	90.91
11	Pilau_A	2007	Tupa	Heif	Taur	409	PCul	Rac_cml	0.7	14	.	.	8	275	.	.	.	3.8	.	.	P	92.11	90.91
11	Pilau_A	2007	Tupa	Heif	Taur	409	PCul	Rac_cml	0.7	14	.	.	9	273	.	.	.	3.9	.	.	P	92.11	90.91
11	Pilau_A	2007	Tupa	Heif	Taur	409	PCul	Rac_cml	0.7	14	.	.	10	305	.	.	.	3.6	.	.	P	92.11	90.91
11	Pilau_A	2007	Tupa	Heif	Taur	409	PCul	Rac_cml	0.7	14	.	.	11	345	.	.	.	3.7	.	.	P	92.11	90.91
11	Pilau_A	2007	Tupa	Heif	Taur	409	PCul	Rac_cml	0.7	14	.	.	12	292	.	.	.	3.3	.	.	P	92.11	90.91
11	Pilau_A	2007	Tupa	Heif	Taur	409	PCul	Rac_cml	0.7	14	.	.	13	254	.	.	.	3.8	.	.	P	92.11	90.91
11	Pilau_A	2007	Tupa	Heif	Taur	409	PCul	Rac_cml	0.7	14	.	.	14	275	.	.	.	3.5	.	.	P	92.11	90.91
11	Pilau_A	2007	Tupa	Heif	Taur	409	PCul	Rac_cml	0.7	14	.	.	15	260	.	.	.	3.7	.	.	P	92.11	90.91
11	Pilau_A	2007	Tupa	Heif	Taur	409	PCul	Rac_cml	0.7	14	.	.	16	292	.	.	.	3.9	.	.	P	92.11	90.91
11	Pilau_A	2007	Tupa	Heif	Taur	409	PCul	Rac_cml	0.7	14	.	.	17	260	.	.	.	3.9	.	.	P	92.11	90.91
11	Pilau_A	2007	Tupa	Heif	Taur	409	PCul	Rac_cml	0.7	14	.	.	18	330	.	.	.	3.8	.	.	P	92.11	90.91
11	Pilau_A	2007	Tupa	Heif	Taur	362	PCul	Rac_cml	0.7	14	.	.	19	244	.	.	.	3.5	.	.	P	92.11	90.91
11	Pilau_A	2007	Tupa	Heif	Taur	362	PCul	Rac_cml	0.7	14	.	.	20	295	.	.	.	4	.	.	P	92.11	90.91
11	Pilau_A	2007	Tupa	Heif	Taur	362	PCul	Rac_cml	0.7	14	.	.	21	258	.	.	.	3.7	.	.	P	92.11	90.91
11	Pilau_A	2007	Tupa	Heif	Taur	362	PCul	Rac_cml	0.7	14	.	.	22	275	.	.	.	3.6	.	.	P	92.11	90.91
11	Pilau_A	2007	Tupa	Heif	Taur	362	PCul	Rac_cml	0.7	14	.	.	23	275	.	.	.	3.6	.	.	P	92.11	90.91
11	Pilau_A	2007	Tupa	Heif	Taur	362	PCul	Rac_cml	0.7	14	.	.	24	309	.	.	.	3.7	.	.	V	92.11	90.91
11	Pilau_A	2007	Tupa	Heif	Taur	362	PCul	Rac_cml	0.7	14	.	.	25	302	.	.	.	3.6	.	.	P	92.11	90.91
11	Pilau_A	2007	Tupa	Heif	Taur	362	PCul	Rac_cml	0.7	14	.	.	26	287	.	.	.	3.6	.	.	P	92.11	90.91
11	Pilau_A	2007	Tupa	Heif	Taur	362	PCul	Rac_cml	0.7	14	.	.	27	270	.	.	.	3.5	.	.	P	92.11	90.91
11	Pilau_A	2007	Tupa	Heif	Taur	362	PCul	Rac_cml	0.7	14	.	.	28	261	.	.	.	3.8	.	.	P	92.11	90.91
11	Pilau_A	2007	Tupa	Heif	Taur	362	PCul	Rac_cml	0.7	14	.	.	29	262	.	.	.	3.6	.	.	P	92.11	90.91
11	Pilau_A	2007	Tupa	Heif	Taur	362	PCul	Rac_cml	0.7	14	.	.	30	265	.	.	.	3.6	.	.	P	92.11	90.91
11	Pilau_A	2007	Tupa	Heif	Taur	362	PCul	Rac_cml	0.7	14	.	.	31	294	.	.	.	4.2	.	.	P	92.11	90.91
11	Pilau_A	2007	Tupa	Heif	Taur	362	PCul	Rac_cml	0.7	14	.	.	32	298	.	.	.	3.8	.	.	P	92.11	90.91
11	Pilau_A	2007	Tupa	Heif	Taur	362	PCul	Rac_cml	0.7	14	.	.	33	305	.	.	.	3.7	.	.	P	92.11	90.91
11	Pilau_A	2007	Tupa	Heif	Taur	362	PCul	Rac_cml	0.7	14	.	.	34	295	.	.	.	3.7	.	.	P	92.11	90.91
11	Pilau_A	2007	Tupa	Heif	Taur	362	PCul	Rac_cml	0.7	14	.	.	35	249	.	.	.	3.8	.	.	P	92.11	90.91
11	Pilau_A	2007	Tupa	Heif	Taur	362	PCul	Rac_cml	0.7	14	.	.	36	325	.	.	.	4.3	.	.	V	92.11	90.91
11	Pilau_A	2007	Tupa	Heif	Taur	362	PCul	Rac_cml	0.7	14	.	.	37	274	.	.	.	3.5	.	.	P	92.11	90.91
11	Pilau_A	2007	Tupa	Heif	Taur	362	PCul	Rac_cml	0.7	14	.	.	38	290	.	.	.	3.5	.	.	P	92.11	90.91
11	Pilau_A	2007	Tupa	Heif	Taur	409	PCul	Rac_cml	0.7	14	.	.	39	260	.	.	.	3	.	.	P	89.74	90.91
11	Pilau_A	2007	Tupa	Heif	Taur	409	PCul	Rac_cml	0.7	14	.	.	40	280	.	.	.	3.7	.	.	P	89.74	90.91
11	Pilau_A	2007	Tupa	Heif	Taur	409	PCul	Rac_cml	0.7	14	.	.	41	245	.	.	.	3.6	.	.	P	89.74	90.91
11	Pilau_A	2007	Tupa	Heif	Taur	409	PCul	Rac_cml	0.7	14	.	.	42	253	.	.	.	3.7	.	.	P	89.74	90.91
11	Pilau_A	2007	Tupa	Heif	Taur	409	PCul	Rac_cml	0.7	14	.	.	43	333	.	.	.	3.9	.	.	P	89.74	90.91
11	Pilau_A	2007	Tupa	Heif	Taur	409	PCul	Rac_cml	0.7	14	.	.	44	315	.	.	.	3.9	.	.	P	89.74	90.91
11	Pilau_A	2007	Tupa	Heif	Taur	409	PCul	Rac_cml	0.7	14	.	.	45	280	.	.	.	4	.	.	P	89.74	90.91
11	Pilau_A	2007	Tupa	Heif	Taur	409	PCul	Rac_cml	0.7	14	.	.	46	269	.	.	.	4	.	.	P	89.74	90.91
11	Pilau_A	2007	Tupa	Heif	Taur	409	PCul	Rac_cml	0.7	14	.	.	47	289	.	.	.	4.1	.	.	P	89.74	90.91
11	Pilau_A	2007	Tupa	Heif	Taur	409	PCul	Rac_cml	0.7	14	.	.	48	292	.	.	.	4.2	.	.	P	89.74	90.91
11	Pilau_A	2007	Tupa	Heif	Taur	409	PCul	Rac_cml	0.7	14	.	.	49	308	.	.	.	3.6	.	.	P	89.74	90.91
11	Pilau_A	2007	Tupa	Heif	Taur	409	PCul	Rac_cml	0.7	14	.	.	50	310	.	.	.	3.8	.	.	P	89.74	90.91
11	Pilau_A	2007	Tupa	Heif	Taur	409	PCul	Rac_cml	0.7	14	.	.	51	291	.	.	.	3.7	.	.	P	89.74	90.91
11	Pilau_A	2007	Tupa	Heif	Taur	409	PCul	Rac_cml	0.7	14	.	.	52	318	.	.	.	4	.	.	P	89.74	90.91
11	Pilau_A	2007	Tupa	Heif	Taur	409	PCul	Rac_cml	0.7	14	.	.	53	300	.	.	.	3.7	.	.	P	89.74	90.91
11	Pilau_A	2007	Tupa	Heif	Taur	409	PCul	Rac_cml	0.7	14	.	.	54	248	.	.	.	3.6	.	.	P	89.74	90.91
11	Pilau_A	2007	Tupa	Heif	Taur	409	PCul	Rac_cml	0.7	14	.	.	55	266	.	.	.	3.7	.	.	P	89.74	90.91
11	Pilau_A	2007	Tupa	Heif	Taur	409	PCul	Rac_cml	0.7	14	.	.	56	307	.	.	.	4.1	.	.	P	89.74	90.91
11	Pilau_A	2007	Tupa	Heif	Taur	409	PCul	Rac_cml	0.7	14	.	.	57	370	.	.	.	4.6	.	.	P	89.74	90.91
11	Pilau_A	2007	Tupa	Heif	Taur	409	PCul	Rac_cml	0.7	14	.	.	58	322	.	.	.	4.1	.	.	P	89.74	90.91
11	Pilau_A	2007	Tupa	Heif	Taur	362	PCul	Rac_cml	0.7	14	.	.	59	310	.	.	.	3.8	.	.	P	89.74	90.91
11	Pilau_A	2007	Tupa	Heif	Taur	362	PCul	Rac_cml	0.7	14	.	.	60	287	.	.	.	3.5	.	.	P	89.74	90.91
11	Pilau_A	2007	Tupa	Heif	Taur	362	PCul	Rac_cml	0.7	14	.	.	61	263	.	.	.	3.8	.	.	P	89.74	90.91
11	Pilau_A	2007	Tupa	Heif	Taur	362	PCul	Rac_cml	0.7	14	.	.	62	275	.	.	.	3.4	.	.	P	89.74	90.91
11	Pilau_A	2007	Tupa	Heif	Taur	362	PCul	Rac_cml	0.7	14	.	.	63	335	.	.	.	3.8	.	.	V	89.74	90.91
11	Pilau_A	2007	Tupa	Heif	Taur	362	PCul	Rac_cml	0.7	14	.	.	64	296	.	.	.	3.8	.	.	P	89.74	90.91
11	Pilau_A	2007	Tupa	Heif	Taur	362	PCul	Rac_cml	0.7	14	.	.	65	285	.	.	.	3.9	.	.	P	89.74	90.91
11	Pilau_A	2007	Tupa	Heif	Taur	362	PCul	Rac_cml	0.7	14	.	.	66	267	.	.	.	3.5	.	.	V	89.74	90.91
11	Pilau_A	2007	Tupa	Heif	Taur	362	PCul	Rac_cml	0.7	14	.	.	67	337	.	.	.	4.1	.	.	P	89.74	90.91
11	Pilau_A	2007	Tupa	Heif	Taur	362	PCul	Rac_cml	0.7	14	.	.	68	320	.	.	.	3.9	.	.	P	89.74	90.91
11	Pilau_A	2007	Tupa	Heif	Taur	362	PCul	Rac_cml	0.7	14	.	.	69	335	.	.	.	4	.	.	V	89.74	90.91
11	Pilau_A	2007	Tupa	Heif	Taur	362	PCul	Rac_cml	0.7	14	.	.	70	290	.	.	.	3.8	.	.	P	89.74	90.91
11	Pilau_A	2007	Tupa	Heif	Taur	362	PCul	Rac_cml	0.7	14	.	.	71	297	.	.	.	4	.	.	P	89.74	90.91
11	Pilau_A	2007	Tupa	Heif	Taur	362	PCul	Rac_cml	0.7	14	.	.	72	325	.	.	.	3.7	.	.	P	89.74	90.91
11	Pilau_A	2007	Tupa	Heif	Taur	362	PCul	Rac_cml	0.7	14	.	.	73	235	.	.	.	3.5	.	.	P	89.74	90.91
11	Pilau_A	2007	Tupa	Heif	Taur	362	PCul	Rac_cml	0.7	14	.	.	74	344	.	.	.	4	.	.	P	89.74	90.91
11	Pilau_A	2007	Tupa	Heif	Taur	362	PCul	Rac_cml	0.7	14	.	.	75	310	.	.	.	3.7	.	.	P	89.74	90.91
11	Pilau_A	2007	Tupa	Heif	Taur	362	PCul	Rac_cml	0.7	14	.	.	76	261	.	.	.	3.6	.	.	V	89.74	90.91
11	Pilau_A	2007	Tupa	Heif	Taur	362	PCul	Rac_cml	0.7	14	.	.	77	303	.	.	.	4.3	.	.	P	89.74	90.91
12	Pilau_A	2007	Tupa	Heif	Taur	320	PCul	.	.	24	.	MN	1	278	.	.	.	2.5	.	.	V	55.56	71.05
12	Pilau_A	2007	Tupa	Heif	Taur	320	PCul	.	.	24	.	MN	5	245	.	.	.	2.7	.	.	P	55.56	71.05
12	Pilau_A	2007	Tupa	Heif	Taur	320	PCul	.	.	24	.	MN	7	313	.	.	.	3.1	.	.	V	55.56	71.05
12	Pilau_A	2007	Tupa	Heif	Taur	320	PCul	.	.	24	.	MN	8	312	.	.	.	2.9	.	.	V	55.56	71.05
12	Pilau_A	2007	Tupa	Heif	Taur	320	PCul	.	.	24	.	MN	11	268	.	.	.	2.7	.	.	P	55.56	71.05
12	Pilau_A	2007	Tupa	Heif	Taur	320	PCul	.	.	24	.	MN	12	335	.	.	.	3	.	.	P	55.56	71.05
12	Pilau_A	2007	Tupa	Heif	Taur	320	PCul	.	.	24	.	MN	13	316	.	.	.	2.9	.	.	P	55.56	71.05
12	Pilau_A	2007	Tupa	Heif	Taur	320	PCul	.	.	24	.	MN	14	310	.	.	.	2.9	.	.	V	55.56	71.05
12	Pilau_A	2007	Tupa	Heif	Taur	320	PCul	.	.	24	.	MN	16	312	.	.	.	2.9	.	.	P	55.56	71.05
12	Pilau_A	2007	Tupa	Heif	Taur	320	PCul	.	.	24	.	MN	17	373	.	.	.	3	.	.	P	55.56	71.05
12	Pilau_A	2007	Tupa	Heif	Taur	320	PCul	.	.	24	.	MN	20	294	.	.	.	2.7	.	.	V	55.56	71.05
12	Pilau_A	2007	Tupa	Heif	Taur	320	PCul	.	.	24	.	MN	23	.	.	.	.	.	.	.	V	55.56	71.05
12	Pilau_A	2007	Tupa	Heif	Taur	320	PCul	.	.	24	.	MN	26	305	.	.	.	2.9	.	.	P	55.56	71.05
12	Pilau_A	2007	Tupa	Heif	Taur	320	PCul	.	.	24	.	MN	27	274	.	.	.	2.8	.	.	V	55.56	71.05
12	Pilau_A	2007	Tupa	Heif	Taur	320	PCul	.	.	24	.	MN	29	347	.	.	.	2.9	.	.	V	55.56	71.05
12	Pilau_A	2007	Tupa	Heif	Taur	320	PCul	.	.	24	.	MN	35	347	.	.	.	3.2	.	.	P	55.56	71.05
12	Pilau_A	2007	Tupa	Heif	Taur	320	PCul	.	.	24	.	MN	36	358	.	.	.	3.3	.	.	P	55.56	71.05
12	Pilau_A	2007	Tupa	Heif	Taur	320	PCul	.	.	24	.	MN	37	349	.	.	.	3	.	.	P	55.56	71.05
12	Pilau_A	2007	Tupa	Heif	Taur	320	PCul	.	.	24	.	MN	2	373	.	.	.	3.6	.	.	P	85	71.05
12	Pilau_A	2007	Tupa	Heif	Taur	320	PCul	.	.	24	.	MN	3	345	.	.	.	3.9	.	.	P	85	71.05
12	Pilau_A	2007	Tupa	Heif	Taur	320	PCul	.	.	24	.	MN	4	347	.	.	.	3.6	.	.	P	85	71.05
12	Pilau_A	2007	Tupa	Heif	Taur	320	PCul	.	.	24	.	MN	5	358	.	.	.	3.6	.	.	P	85	71.05
12	Pilau_A	2007	Tupa	Heif	Taur	320	PCul	.	.	24	.	MN	7	322	.	.	.	3.2	.	.	P	85	71.05
12	Pilau_A	2007	Tupa	Heif	Taur	320	PCul	.	.	24	.	MN	11	343	.	.	.	3.4	.	.	P	85	71.05
12	Pilau_A	2007	Tupa	Heif	Taur	320	PCul	.	.	24	.	MN	13	329	.	.	.	3.6	.	.	P	85	71.05
12	Pilau_A	2007	Tupa	Heif	Taur	320	PCul	.	.	24	.	MN	14	319	.	.	.	3.2	.	.	V	85	71.05
12	Pilau_A	2007	Tupa	Heif	Taur	320	PCul	.	.	24	.	MN	16	322	.	.	.	3.2	.	.	P	85	71.05
12	Pilau_A	2007	Tupa	Heif	Taur	320	PCul	.	.	24	.	MN	18	347	.	.	.	3.9	.	.	P	85	71.05
12	Pilau_A	2007	Tupa	Heif	Taur	320	PCul	.	.	24	.	MN	19	360	.	.	.	3.7	.	.	P	85	71.05
12	Pilau_A	2007	Tupa	Heif	Taur	320	PCul	.	.	24	.	MN	20	352	.	.	.	2.9	.	.	P	85	71.05
12	Pilau_A	2007	Tupa	Heif	Taur	320	PCul	.	.	24	.	MN	23	390	.	.	.	3.5	.	.	P	85	71.05
12	Pilau_A	2007	Tupa	Heif	Taur	320	PCul	.	.	24	.	MN	25	278	.	.	.	3.6	.	.	P	85	71.05
12	Pilau_A	2007	Tupa	Heif	Taur	320	PCul	.	.	24	.	MN	26	330	.	.	.	3.3	.	.	V	85	71.05
12	Pilau_A	2007	Tupa	Heif	Taur	320	PCul	.	.	24	.	MN	27	355	.	.	.	2.5	.	.	V	85	71.05
12	Pilau_A	2007	Tupa	Heif	Taur	320	PCul	.	.	24	.	MN	28	308	.	.	.	3.4	.	.	P	85	71.05
12	Pilau_A	2007	Tupa	Heif	Taur	320	PCul	.	.	24	.	MN	29	407	.	.	.	3.7	.	.	P	85	71.05
12	Pilau_A	2007	Tupa	Heif	Taur	320	PCul	.	.	24	.	MN	30	383	.	.	.	3.7	.	.	P	85	71.05
12	Pilau_A	2007	Tupa	Heif	Taur	320	PCul	.	.	24	.	MN	31	351	.	.	.	3.5	.	.	P	85	71.05
13	Tanure_S	2008	Quar	Heif	Sint	320	PNat	.	.	24	40	MN	4	364	401	37	0.596774	5	5	0	P	73.33	74.79
13	Tanure_S	2008	Quar	Heif	Sint	320	PNat	.	.	24	40	MN	7	373	425	52	0.83871	4.5	5	0.5	P	73.33	74.79
13	Tanure_S	2008	Quar	Heif	Sint	320	PNat	.	.	24	40	MN	24	365	390	25	0.403226	4.5	5	0.5	P	73.33	74.79
13	Tanure_S	2008	Quar	Heif	Sint	320	PNat	.	.	24	40	MN	39	363	400	37	0.596774	5	5	0	P	73.33	74.79
13	Tanure_S	2008	Quar	Heif	Sint	320	PNat	.	.	24	40	MN	42	364	421	57	0.919355	4.5	4.5	0	P	73.33	74.79
13	Tanure_S	2008	Quar	Heif	Sint	320	PNat	.	.	24	40	MN	45	348	366	18	0.290323	4.5	5	0.5	V	73.33	74.79
13	Tanure_S	2008	Quar	Heif	Sint	320	PNat	.	.	24	40	MN	55	384	433	49	0.790323	4.5	5	0.5	V	73.33	74.79
13	Tanure_S	2008	Quar	Heif	Sint	320	PNat	.	.	24	40	MN	56	381	421	40	0.645161	4.5	5	0.5	P	73.33	74.79
13	Tanure_S	2008	Quar	Heif	Sint	320	PNat	.	.	24	40	MN	58	378	427	49	0.790323	4.5	5	0.5	P	73.33	74.79
13	Tanure_S	2008	Quar	Heif	Sint	320	PNat	.	.	24	40	MN	64	437	478	41	0.66129	4.5	5	0.5	P	73.33	74.79
13	Tanure_S	2008	Quar	Heif	Sint	320	PNat	.	.	24	40	MN	72	356	418	62	1	5	5	0	P	73.33	74.79
13	Tanure_S	2008	Quar	Heif	Sint	320	PNat	.	.	24	40	MN	78	319	375	56	0.903226	3.5	4.5	1	P	73.33	74.79
13	Tanure_S	2008	Quar	Heif	Sint	320	PNat	.	.	24	40	MN	84	408	464	56	0.903226	5	5	0	P	73.33	74.79
13	Tanure_S	2008	Quar	Heif	Sint	320	PNat	.	.	24	40	MN	107	364	412	48	0.774194	4.5	5	0.5	P	73.33	74.79
13	Tanure_S	2008	Quar	Heif	Sint	320	PNat	.	.	24	40	MN	108	358	393	35	0.564516	5	5	0	P	73.33	74.79
13	Tanure_S	2008	Quar	Heif	Sint	320	PNat	.	.	24	40	MN	109	380	419	39	0.629032	4.5	5	0.5	P	73.33	74.79
13	Tanure_S	2008	Quar	Heif	Sint	320	PNat	.	.	24	40	MN	126	386	424	38	0.612903	5	5	0	P	73.33	74.79
13	Tanure_S	2008	Quar	Heif	Sint	320	PNat	.	.	24	40	MN	127	331	384	53	0.854839	4	5	1	V	73.33	74.79
13	Tanure_S	2008	Quar	Heif	Sint	320	PNat	.	.	24	40	MN	135	360	407	47	0.758065	5	5	0	V	73.33	74.79
13	Tanure_S	2008	Quar	Heif	Sint	320	PNat	.	.	24	40	MN	159	340	392	52	0.83871	5	5	0	P	73.33	74.79
13	Tanure_S	2008	Quar	Heif	Sint	320	PNat	.	.	24	40	MN	172	381	418	37	0.596774	4.5	4.8	0.3	V	73.33	74.79
13	Tanure_S	2008	Quar	Heif	Sint	320	PNat	.	.	24	40	MN	179	356	395	39	0.629032	4.5	4.8	0.3	P	73.33	74.79
13	Tanure_S	2008	Quar	Heif	Sint	320	PNat	.	.	24	40	MN	207	362	404	42	0.677419	5	5	0	V	73.33	74.79
13	Tanure_S	2008	Quar	Heif	Sint	320	PNat	.	.	24	40	MN	210	338	387	49	0.790323	4.5	5	0.5	V	73.33	74.79
13	Tanure_S	2008	Quar	Heif	Sint	320	PNat	.	.	24	40	MN	247	348	407	59	0.951613	4.5	5	0.5	P	73.33	74.79
13	Tanure_S	2008	Quar	Heif	Sint	320	PNat	.	.	24	40	MN	253	353	402	49	0.790323	4.5	4.8	0.3	P	73.33	74.79
13	Tanure_S	2008	Quar	Heif	Sint	320	PNat	.	.	24	40	MN	272	331	373	42	0.677419	3.5	4.5	1	V	73.33	74.79
13	Tanure_S	2008	Quar	Heif	Sint	320	PNat	.	.	24	40	MN	286	340	383	43	0.693548	4	4.5	0.5	P	73.33	74.79
13	Tanure_S	2008	Quar	Heif	Sint	320	PNat	.	.	24	40	MN	297	316	371	55	0.887097	4	4.8	0.8	V	73.33	74.79
13	Tanure_S	2008	Quar	Heif	Sint	320	PNat	.	.	24	40	MN	303	366	427	61	0.983871	4.5	5	0.5	V	73.33	74.79
13	Tanure_S	2008	Quar	Heif	Sint	320	PNat	.	.	24	40	MN	307	414	479	65	1.04839	5	5	0	P	73.33	74.79
13	Tanure_S	2008	Quar	Heif	Sint	320	PNat	.	.	24	40	MN	308	395	457	62	1	4	5	1	V	73.33	74.79
13	Tanure_S	2008	Quar	Heif	Sint	320	PNat	.	.	24	40	MN	316	371	399	28	0.451613	5	5	0	P	73.33	74.79
13	Tanure_S	2008	Quar	Heif	Sint	320	PNat	.	.	24	40	MN	317	346	390	44	0.709677	4	5	1	P	73.33	74.79
13	Tanure_S	2008	Quar	Heif	Sint	320	PNat	.	.	24	40	MN	318	372	403	31	0.5	5	5	0	P	73.33	74.79
13	Tanure_S	2008	Quar	Heif	Sint	320	PNat	.	.	24	40	MN	344	401	460	59	0.951613	4.5	5	0.5	V	73.33	74.79
13	Tanure_S	2008	Quar	Heif	Sint	320	PNat	.	.	24	40	MN	350	357	400	43	0.693548	4.5	5	0.5	P	73.33	74.79
13	Tanure_S	2008	Quar	Heif	Sint	320	PNat	.	.	24	40	MN	358	353	405	52	0.83871	4.5	5	0.5	P	73.33	74.79
13	Tanure_S	2008	Quar	Heif	Sint	320	PNat	.	.	24	40	MN	366	355	404	49	0.790323	5	4.8	-0.2	P	73.33	74.79
13	Tanure_S	2008	Quar	Heif	Sint	320	PNat	.	.	24	40	MN	369	382	442	60	0.967742	5	4	-1	V	73.33	74.79
13	Tanure_S	2008	Quar	Heif	Sint	320	PNat	.	.	24	40	MN	420	388	460	72	1.16129	5	5	0	V	73.33	74.79
13	Tanure_S	2008	Quar	Heif	Sint	320	PNat	.	.	24	40	MN	428	350	401	51	0.822581	4.5	4.8	0.3	P	73.33	74.79
13	Tanure_S	2008	Quar	Heif	Sint	320	PNat	.	.	24	40	MN	440	357	405	48	0.774194	4.5	4.5	0	P	73.33	74.79
13	Tanure_S	2008	Quar	Heif	Sint	320	PNat	.	.	24	40	MN	443	322	365	43	0.693548	4	4.5	0.5	P	73.33	74.79
13	Tanure_S	2008	Quar	Heif	Sint	320	PNat	.	.	24	40	MN	476	350	406	56	0.903226	4	5	1	P	73.33	74.79
13	Tanure_S	2008	Quar	Heif	Sint	320	PNat	.	.	24	40	MN	487	381	428	47	0.758065	5	4.5	-0.5	V	73.33	74.79
13	Tanure_S	2008	Quar	Heif	Sint	320	PNat	.	.	24	40	MN	617	387	433	46	0.741935	4.5	5	0.5	P	73.33	74.79
13	Tanure_S	2008	Quar	Heif	Sint	320	PNat	.	.	24	40	MN	623	357	388	31	0.5	5	5	0	P	73.33	74.79
13	Tanure_S	2008	Quar	Heif	Sint	320	PNat	.	.	24	40	MN	635	398	465	67	1.08065	4.5	5	0.5	P	73.33	74.79
13	Tanure_S	2008	Quar	Heif	Sint	320	PNat	.	.	24	40	MN	650	371	426	55	0.887097	4.5	4.8	0.3	P	73.33	74.79
13	Tanure_S	2008	Quar	Heif	Sint	320	PNat	.	.	24	40	MN	653	333	363	30	0.483871	5	4.8	-0.2	P	73.33	74.79
13	Tanure_S	2008	Quar	Heif	Sint	320	PNat	.	.	24	40	MN	654	386	425	39	0.629032	5	5	0	P	73.33	74.79
13	Tanure_S	2008	Quar	Heif	Sint	320	PNat	.	.	24	40	MN	662	365	403	38	0.612903	5	4.8	-0.2	P	73.33	74.79
13	Tanure_S	2008	Quar	Heif	Sint	320	PNat	.	.	24	40	MN	667	359	405	46	0.741935	4.5	5	0.5	V	73.33	74.79
13	Tanure_S	2008	Quar	Heif	Sint	320	PNat	.	.	24	40	MN	702	354	424	70	1.12903	4.5	4.5	0	P	73.33	74.79
13	Tanure_S	2008	Quar	Heif	Sint	320	PNat	.	.	24	40	MN	726	414	461	47	0.758065	4.5	5	0.5	P	73.33	74.79
13	Tanure_S	2008	Quar	Heif	Sint	320	PNat	.	.	24	40	MN	753	319	375	56	0.903226	4	4.8	0.8	P	73.33	74.79
13	Tanure_S	2008	Quar	Heif	Sint	320	PNat	.	.	24	40	MN	754	335	384	49	0.790323	4	4.8	0.8	P	73.33	74.79
13	Tanure_S	2008	Quar	Heif	Sint	320	PNat	.	.	24	40	MN	776	340	385	45	0.725806	4.5	5	0.5	P	73.33	74.79
13	Tanure_S	2008	Quar	Heif	Sint	320	PNat	.	.	24	40	MN	794	352	403	51	0.822581	4	5	1	P	73.33	74.79
13	Tanure_S	2008	Quar	Heif	Sint	320	PNat	.	.	24	40	MN	6	411	438	27	0.435484	5	5	0	P	76.27	74.79
13	Tanure_S	2008	Quar	Heif	Sint	320	PNat	.	.	24	40	MN	8	358	407	49	0.790323	4.5	4.8	0.3	V	76.27	74.79
13	Tanure_S	2008	Quar	Heif	Sint	320	PNat	.	.	24	40	MN	11	340	373	33	0.532258	4.5	4.5	0	P	76.27	74.79
13	Tanure_S	2008	Quar	Heif	Sint	320	PNat	.	.	24	40	MN	13	373	422	49	0.790323	4.5	4	-0.5	V	76.27	74.79
13	Tanure_S	2008	Quar	Heif	Sint	320	PNat	.	.	24	40	MN	15	360	448	88	1.41935	5	5	0	P	76.27	74.79
13	Tanure_S	2008	Quar	Heif	Sint	320	PNat	.	.	24	40	MN	17	352	386	34	0.548387	4.5	5	0.5	V	76.27	74.79
13	Tanure_S	2008	Quar	Heif	Sint	320	PNat	.	.	24	40	MN	25	417	457	40	0.645161	4.5	5	0.5	V	76.27	74.79
13	Tanure_S	2008	Quar	Heif	Sint	320	PNat	.	.	24	40	MN	44	348	403	55	0.887097	4.5	5	0.5	P	76.27	74.79
13	Tanure_S	2008	Quar	Heif	Sint	320	PNat	.	.	24	40	MN	67	373	431	58	0.935484	4	4.8	0.8	P	76.27	74.79
13	Tanure_S	2008	Quar	Heif	Sint	320	PNat	.	.	24	40	MN	100	362	405	43	0.693548	4.5	4.5	0	P	76.27	74.79
13	Tanure_S	2008	Quar	Heif	Sint	320	PNat	.	.	24	40	MN	105	.	392	.	.	.	4.8	.	P	76.27	74.79
13	Tanure_S	2008	Quar	Heif	Sint	320	PNat	.	.	24	40	MN	114	352	404	52	0.83871	4.5	5	0.5	P	76.27	74.79
13	Tanure_S	2008	Quar	Heif	Sint	320	PNat	.	.	24	40	MN	119	425	463	38	0.612903	5	5	0	P	76.27	74.79
13	Tanure_S	2008	Quar	Heif	Sint	320	PNat	.	.	24	40	MN	130	362	393	31	0.5	5	4.8	-0.2	P	76.27	74.79
13	Tanure_S	2008	Quar	Heif	Sint	320	PNat	.	.	24	40	MN	136	372	421	49	0.790323	4.5	5	0.5	P	76.27	74.79
13	Tanure_S	2008	Quar	Heif	Sint	320	PNat	.	.	24	40	MN	153	361	411	50	0.806452	4.5	5	0.5	P	76.27	74.79
13	Tanure_S	2008	Quar	Heif	Sint	320	PNat	.	.	24	40	MN	183	353	389	36	0.580645	5	4.5	-0.5	V	76.27	74.79
13	Tanure_S	2008	Quar	Heif	Sint	320	PNat	.	.	24	40	MN	219	354	380	26	0.419355	5	5	0	P	76.27	74.79
13	Tanure_S	2008	Quar	Heif	Sint	320	PNat	.	.	24	40	MN	237	371	451	80	1.29032	4	5	1	P	76.27	74.79
13	Tanure_S	2008	Quar	Heif	Sint	320	PNat	.	.	24	40	MN	251	322	369	47	0.758065	4.5	5	0.5	P	76.27	74.79
13	Tanure_S	2008	Quar	Heif	Sint	320	PNat	.	.	24	40	MN	280	359	392	33	0.532258	5	5	0	V	76.27	74.79
13	Tanure_S	2008	Quar	Heif	Sint	320	PNat	.	.	24	40	MN	292	381	429	48	0.774194	4	4.5	0.5	P	76.27	74.79
13	Tanure_S	2008	Quar	Heif	Sint	320	PNat	.	.	24	40	MN	296	320	372	52	0.83871	4	4.5	0.5	V	76.27	74.79
13	Tanure_S	2008	Quar	Heif	Sint	320	PNat	.	.	24	40	MN	323	380	424	44	0.709677	5	4.8	-0.2	P	76.27	74.79
13	Tanure_S	2008	Quar	Heif	Sint	320	PNat	.	.	24	40	MN	326	374	431	57	0.919355	4.5	5	0.5	V	76.27	74.79
13	Tanure_S	2008	Quar	Heif	Sint	320	PNat	.	.	24	40	MN	345	376	423	47	0.758065	4.5	5	0.5	P	76.27	74.79
13	Tanure_S	2008	Quar	Heif	Sint	320	PNat	.	.	24	40	MN	376	362	427	65	1.04839	4.5	4.8	0.3	V	76.27	74.79
13	Tanure_S	2008	Quar	Heif	Sint	320	PNat	.	.	24	40	MN	377	342	403	61	0.983871	4	5	1	P	76.27	74.79
13	Tanure_S	2008	Quar	Heif	Sint	320	PNat	.	.	24	40	MN	424	353	397	44	0.709677	4	5	1	P	76.27	74.79
13	Tanure_S	2008	Quar	Heif	Sint	320	PNat	.	.	24	40	MN	426	328	368	40	0.645161	4	4.5	0.5	P	76.27	74.79
13	Tanure_S	2008	Quar	Heif	Sint	320	PNat	.	.	24	40	MN	432	321	363	42	0.677419	4	4.8	0.8	P	76.27	74.79
13	Tanure_S	2008	Quar	Heif	Sint	320	PNat	.	.	24	40	MN	434	348	385	37	0.596774	4	5	1	P	76.27	74.79
13	Tanure_S	2008	Quar	Heif	Sint	320	PNat	.	.	24	40	MN	444	375	429	54	0.870968	4.5	5	0.5	P	76.27	74.79
13	Tanure_S	2008	Quar	Heif	Sint	320	PNat	.	.	24	40	MN	495	364	409	45	0.725806	5	5	0	P	76.27	74.79
13	Tanure_S	2008	Quar	Heif	Sint	320	PNat	.	.	24	40	MN	602	362	400	38	0.612903	5	4.5	-0.5	P	76.27	74.79
13	Tanure_S	2008	Quar	Heif	Sint	320	PNat	.	.	24	40	MN	603	.	373	.	.	.	4.5	.	P	76.27	74.79
13	Tanure_S	2008	Quar	Heif	Sint	320	PNat	.	.	24	40	MN	604	396	443	47	0.758065	5	5	0	P	76.27	74.79
13	Tanure_S	2008	Quar	Heif	Sint	320	PNat	.	.	24	40	MN	611	354	403	49	0.790323	5	5	0	P	76.27	74.79
13	Tanure_S	2008	Quar	Heif	Sint	320	PNat	.	.	24	40	MN	612	355	400	45	0.725806	4.5	4	-0.5	P	76.27	74.79
13	Tanure_S	2008	Quar	Heif	Sint	320	PNat	.	.	24	40	MN	620	368	425	57	0.919355	4.5	4.8	0.3	V	76.27	74.79
13	Tanure_S	2008	Quar	Heif	Sint	320	PNat	.	.	24	40	MN	640	324	390	66	1.06452	4.5	5	0.5	P	76.27	74.79
13	Tanure_S	2008	Quar	Heif	Sint	320	PNat	.	.	24	40	MN	642	352	387	35	0.564516	5	4.8	-0.2	P	76.27	74.79
13	Tanure_S	2008	Quar	Heif	Sint	320	PNat	.	.	24	40	MN	644	352	389	37	0.596774	4.5	4.8	0.3	V	76.27	74.79
13	Tanure_S	2008	Quar	Heif	Sint	320	PNat	.	.	24	40	MN	661	364	389	25	0.403226	5	4.8	-0.2	P	76.27	74.79
13	Tanure_S	2008	Quar	Heif	Sint	320	PNat	.	.	24	40	MN	668	354	396	42	0.677419	5	5	0	P	76.27	74.79
13	Tanure_S	2008	Quar	Heif	Sint	320	PNat	.	.	24	40	MN	679	438	476	38	0.612903	5	4.5	-0.5	V	76.27	74.79
13	Tanure_S	2008	Quar	Heif	Sint	320	PNat	.	.	24	40	MN	681	355	393	38	0.612903	5	4.8	-0.2	V	76.27	74.79
13	Tanure_S	2008	Quar	Heif	Sint	320	PNat	.	.	24	40	MN	687	367	403	36	0.580645	5	4.8	-0.2	P	76.27	74.79
13	Tanure_S	2008	Quar	Heif	Sint	320	PNat	.	.	24	40	MN	694	352	395	43	0.693548	4.5	5	0.5	P	76.27	74.79
13	Tanure_S	2008	Quar	Heif	Sint	320	PNat	.	.	24	40	MN	697	344	388	44	0.709677	4	5	1	P	76.27	74.79
13	Tanure_S	2008	Quar	Heif	Sint	320	PNat	.	.	24	40	MN	703	353	405	52	0.83871	4.5	5	0.5	V	76.27	74.79
13	Tanure_S	2008	Quar	Heif	Sint	320	PNat	.	.	24	40	MN	709	296	333	37	0.596774	4	4.8	0.8	P	76.27	74.79
13	Tanure_S	2008	Quar	Heif	Sint	320	PNat	.	.	24	40	MN	714	372	412	40	0.645161	5	5	0	P	76.27	74.79
13	Tanure_S	2008	Quar	Heif	Sint	320	PNat	.	.	24	40	MN	738	342	393	51	0.822581	4.5	4.8	0.3	P	76.27	74.79
13	Tanure_S	2008	Quar	Heif	Sint	320	PNat	.	.	24	40	MN	740	356	393	37	0.596774	5	5	0	P	76.27	74.79
13	Tanure_S	2008	Quar	Heif	Sint	320	PNat	.	.	24	40	MN	748	343	403	60	0.967742	4	4.5	0.5	P	76.27	74.79
13	Tanure_S	2008	Quar	Heif	Sint	320	PNat	.	.	24	40	MN	788	363	392	29	0.467742	4	4.5	0.5	P	76.27	74.79
13	Tanure_S	2008	Quar	Heif	Sint	320	PNat	.	.	24	40	MN	792	357	414	57	0.919355	5	5	0	P	76.27	74.79
13	Tanure_S	2008	Quar	Heif	Sint	320	PNat	.	.	24	40	MN	805	361	411	50	0.806452	4.5	4.8	0.3	P	76.27	74.79
14	Tanure_S	2008	Quar	Heif	Sint	320	PNat	.	.	36	.	MN	44	441	422	-19	-0.263889	4.8	4	-0.8	P	88.24	72
14	Tanure_S	2008	Quar	Heif	Sint	320	PNat	.	.	36	.	MN	67	463	431	-32	-0.444444	4.8	3.5	-1.3	V	88.24	72
14	Tanure_S	2008	Quar	Heif	Sint	320	PNat	.	.	36	.	MN	119	532	522	-10	-0.138889	4.8	4.5	-0.3	P	88.24	72
14	Tanure_S	2008	Quar	Heif	Sint	320	PNat	.	.	36	.	MN	292	535	521	-14	-0.194444	4.8	4	-0.8	P	88.24	72
14	Tanure_S	2008	Quar	Heif	Sint	320	PNat	.	.	36	.	MN	323	439	432	-7	-0.0972222	4.8	4.5	-0.3	P	88.24	72
14	Tanure_S	2008	Quar	Heif	Sint	320	PNat	.	.	36	.	MN	345	484	468	-16	-0.222222	4.8	4.5	-0.3	P	88.24	72
14	Tanure_S	2008	Quar	Heif	Sint	320	PNat	.	.	36	.	MN	426	412	405	-7	-0.0972222	4.8	4.5	-0.3	P	88.24	72
14	Tanure_S	2008	Quar	Heif	Sint	320	PNat	.	.	36	.	MN	432	369	367	-2	-0.0277778	4	4	0	P	88.24	72
14	Tanure_S	2008	Quar	Heif	Sint	320	PNat	.	.	36	.	MN	444	453	446	-7	-0.0972222	4.8	4	-0.8	P	88.24	72
14	Tanure_S	2008	Quar	Heif	Sint	320	PNat	.	.	36	.	MN	604	480	467	-13	-0.180556	4.5	4.5	0	P	88.24	72
14	Tanure_S	2008	Quar	Heif	Sint	320	PNat	.	.	36	.	MN	612	437	431	-6	-0.0833333	4.8	4	-0.8	P	88.24	72
14	Tanure_S	2008	Quar	Heif	Sint	320	PNat	.	.	36	.	MN	642	520	507	-13	-0.180556	5	4.5	-0.5	P	88.24	72
14	Tanure_S	2008	Quar	Heif	Sint	320	PNat	.	.	36	.	MN	687	426	409	-17	-0.236111	4	3.5	-0.5	P	88.24	72
14	Tanure_S	2008	Quar	Heif	Sint	320	PNat	.	.	36	.	MN	697	420	390	-30	-0.416667	4.5	3.5	-1	P	88.24	72
14	Tanure_S	2008	Quar	Heif	Sint	320	PNat	.	.	36	.	MN	738	490	455	-35	-0.486111	5	4.5	-0.5	P	88.24	72
14	Tanure_S	2008	Quar	Heif	Sint	320	PNat	.	.	36	.	MN	748	427	421	-6	-0.0833333	4.8	4	-0.8	P	88.24	72
14	Tanure_S	2008	Quar	Heif	Sint	320	PNat	.	.	36	.	MN	792	458	446	-12	-0.166667	5	4.5	-0.5	V	88.24	72
14	Tanure_S	2008	Quar	Heif	Sint	320	PNat	.	.	36	.	MN	39	455	428	-27	-0.375	4.8	4	-0.8	V	95	72
14	Tanure_S	2008	Quar	Heif	Sint	320	PNat	.	.	36	.	MN	58	444	432	-12	-0.166667	4.5	4.5	0	P	95	72
14	Tanure_S	2008	Quar	Heif	Sint	320	PNat	.	.	36	.	MN	159	473	474	1	0.0138889	5	4.5	-0.5	P	95	72
14	Tanure_S	2008	Quar	Heif	Sint	320	PNat	.	.	36	.	MN	253	463	466	3	0.0416667	4.5	4.5	0	P	95	72
14	Tanure_S	2008	Quar	Heif	Sint	320	PNat	.	.	36	.	MN	317	430	417	-13	-0.180556	4.5	4.5	0	P	95	72
14	Tanure_S	2008	Quar	Heif	Sint	320	PNat	.	.	36	.	MN	350	461	453	-8	-0.111111	5	4.8	-0.2	P	95	72
14	Tanure_S	2008	Quar	Heif	Sint	320	PNat	.	.	36	.	MN	358	452	436	-16	-0.222222	4.5	4	-0.5	P	95	72
14	Tanure_S	2008	Quar	Heif	Sint	320	PNat	.	.	36	.	MN	428	437	418	-19	-0.263889	4.5	3.8	-0.7	P	95	72
14	Tanure_S	2008	Quar	Heif	Sint	320	PNat	.	.	36	.	MN	440	505	502	-3	-0.0416667	4.5	4	-0.5	P	95	72
14	Tanure_S	2008	Quar	Heif	Sint	320	PNat	.	.	36	.	MN	443	432	420	-12	-0.166667	4.8	4.8	0	P	95	72
14	Tanure_S	2008	Quar	Heif	Sint	320	PNat	.	.	36	.	MN	623	417	413	-4	-0.0555556	4.8	4.8	0	P	95	72
14	Tanure_S	2008	Quar	Heif	Sint	320	PNat	.	.	36	.	MN	635	550	516	-34	-0.472222	5	3.8	-1.2	P	95	72
14	Tanure_S	2008	Quar	Heif	Sint	320	PNat	.	.	36	.	MN	650	477	487	10	0.138889	4.8	4.5	-0.3	P	95	72
14	Tanure_S	2008	Quar	Heif	Sint	320	PNat	.	.	36	.	MN	662	460	461	1	0.0138889	4.5	4.5	0	P	95	72
14	Tanure_S	2008	Quar	Heif	Sint	320	PNat	.	.	36	.	MN	702	424	410	-14	-0.194444	4	4	0	P	95	72
14	Tanure_S	2008	Quar	Heif	Sint	320	PNat	.	.	36	.	MN	726	533	532	-1	-0.0138889	4.8	4.5	-0.3	P	95	72
14	Tanure_S	2008	Quar	Heif	Sint	320	PNat	.	.	36	.	MN	753	442	431	-11	-0.152778	4.8	4.5	-0.3	P	95	72
14	Tanure_S	2008	Quar	Heif	Sint	320	PNat	.	.	36	.	MN	754	420	409	-11	-0.152778	4.5	4	-0.5	P	95	72
14	Tanure_S	2008	Quar	Heif	Sint	320	PNat	.	.	36	.	MN	776	458	457	-1	-0.0138889	4.8	4.8	0	P	95	72
14	Tanure_S	2008	Quar	Heif	Sint	320	PNat	.	.	36	.	MN	794	448	430	-18	-0.25	4.5	4	-0.5	P	95	72
14	Tanure_S	2008	Quar	Heif	Sint	320	PNat	.	.	36	.	MN	6	505	483	-22	-0.305556	5	4.5	-0.5	V	58.82	72
14	Tanure_S	2008	Quar	Heif	Sint	320	PNat	.	.	36	.	MN	11	415	390	-25	-0.347222	4.5	3.5	-1	V	58.82	72
14	Tanure_S	2008	Quar	Heif	Sint	320	PNat	.	.	36	.	MN	15	476	409	-67	-0.930556	4.8	3.5	-1.3	V	58.82	72
14	Tanure_S	2008	Quar	Heif	Sint	320	PNat	.	.	36	.	MN	100	446	391	-55	-0.763889	4.5	3	-1.5	V	58.82	72
14	Tanure_S	2008	Quar	Heif	Sint	320	PNat	.	.	36	.	MN	105	418	389	-29	-0.402778	4.5	3	-1.5	V	58.82	72
14	Tanure_S	2008	Quar	Heif	Sint	320	PNat	.	.	36	.	MN	114	427	399	-28	-0.388889	4	4	0	V	58.82	72
14	Tanure_S	2008	Quar	Heif	Sint	320	PNat	.	.	36	.	MN	237	509	463	-46	-0.638889	5	4	-1	P	58.82	72
14	Tanure_S	2008	Quar	Heif	Sint	320	PNat	.	.	36	.	MN	251	431	408	-23	-0.319444	4.8	4	-0.8	V	58.82	72
14	Tanure_S	2008	Quar	Heif	Sint	320	PNat	.	.	36	.	MN	424	487	455	-32	-0.444444	5	4.5	-0.5	P	58.82	72
14	Tanure_S	2008	Quar	Heif	Sint	320	PNat	.	.	36	.	MN	495	478	435	-43	-0.597222	4.8	4	-0.8	P	58.82	72
14	Tanure_S	2008	Quar	Heif	Sint	320	PNat	.	.	36	.	MN	611	425	400	-25	-0.347222	4.8	4	-0.8	P	58.82	72
14	Tanure_S	2008	Quar	Heif	Sint	320	PNat	.	.	36	.	MN	640	415	387	-28	-0.388889	4.8	3	-1.8	P	58.82	72
14	Tanure_S	2008	Quar	Heif	Sint	320	PNat	.	.	36	.	MN	661	499	424	-75	-1.04167	5	3.8	-1.2	P	58.82	72
14	Tanure_S	2008	Quar	Heif	Sint	320	PNat	.	.	36	.	MN	668	441	401	-40	-0.555556	4.8	4.5	-0.3	P	58.82	72
14	Tanure_S	2008	Quar	Heif	Sint	320	PNat	.	.	36	.	MN	709	370	339	-31	-0.430556	4.8	3	-1.8	P	58.82	72
14	Tanure_S	2008	Quar	Heif	Sint	320	PNat	.	.	36	.	MN	714	494	435	-59	-0.819444	5	4	-1	P	58.82	72
14	Tanure_S	2008	Quar	Heif	Sint	320	PNat	.	.	36	.	MN	740	438	398	-40	-0.555556	5	4	-1	P	58.82	72
14	Tanure_S	2008	Quar	Heif	Sint	320	PNat	.	.	36	.	MN	7	470	407	-63	-0.875	4.8	3.5	-1.3	V	47.62	72
14	Tanure_S	2008	Quar	Heif	Sint	320	PNat	.	.	36	.	MN	24	452	419	-33	-0.458333	4.8	4	-0.8	V	47.62	72
14	Tanure_S	2008	Quar	Heif	Sint	320	PNat	.	.	36	.	MN	42	432	387	-45	-0.625	4.5	3	-1.5	V	47.62	72
14	Tanure_S	2008	Quar	Heif	Sint	320	PNat	.	.	36	.	MN	56	483	423	-60	-0.833333	4.8	4	-0.8	V	47.62	72
14	Tanure_S	2008	Quar	Heif	Sint	320	PNat	.	.	36	.	MN	64	547	502	-45	-0.625	5	4.5	-0.5	P	47.62	72
14	Tanure_S	2008	Quar	Heif	Sint	320	PNat	.	.	36	.	MN	72	493	429	-64	-0.888889	4.8	3.5	-1.3	V	47.62	72
14	Tanure_S	2008	Quar	Heif	Sint	320	PNat	.	.	36	.	MN	78	415	377	-38	-0.527778	4.5	3	-1.5	V	47.62	72
14	Tanure_S	2008	Quar	Heif	Sint	320	PNat	.	.	36	.	MN	84	506	446	-60	-0.833333	5	4	-1	V	47.62	72
14	Tanure_S	2008	Quar	Heif	Sint	320	PNat	.	.	36	.	MN	107	410	371	-39	-0.541667	4.5	3.5	-1	V	47.62	72
14	Tanure_S	2008	Quar	Heif	Sint	320	PNat	.	.	36	.	MN	108	454	405	-49	-0.680556	5	4	-1	P	47.62	72
14	Tanure_S	2008	Quar	Heif	Sint	320	PNat	.	.	36	.	MN	109	472	416	-56	-0.777778	4.8	3.5	-1.3	V	47.62	72
14	Tanure_S	2008	Quar	Heif	Sint	320	PNat	.	.	36	.	MN	126	466	427	-39	-0.541667	5	4	-1	P	47.62	72
14	Tanure_S	2008	Quar	Heif	Sint	320	PNat	.	.	36	.	MN	179	432	398	-34	-0.472222	4.5	4	-0.5	P	47.62	72
14	Tanure_S	2008	Quar	Heif	Sint	320	PNat	.	.	36	.	MN	286	425	390	-35	-0.486111	4.8	3	-1.8	P	47.62	72
14	Tanure_S	2008	Quar	Heif	Sint	320	PNat	.	.	36	.	MN	307	546	521	-25	-0.347222	5	4	-1	P	47.62	72
14	Tanure_S	2008	Quar	Heif	Sint	320	PNat	.	.	36	.	MN	318	435	400	-35	-0.486111	4.8	3.8	-1	P	47.62	72
14	Tanure_S	2008	Quar	Heif	Sint	320	PNat	.	.	36	.	MN	355	570	494	-76	-1.05556	5	4	-1	P	47.62	72
14	Tanure_S	2008	Quar	Heif	Sint	320	PNat	.	.	36	.	MN	366	460	428	-32	-0.444444	4.8	4	-0.8	V	47.62	72
14	Tanure_S	2008	Quar	Heif	Sint	320	PNat	.	.	36	.	MN	476	461	432	-29	-0.402778	4.8	4	-0.8	P	47.62	72
14	Tanure_S	2008	Quar	Heif	Sint	320	PNat	.	.	36	.	MN	617	545	484	-61	-0.847222	4.8	4	-0.8	P	47.62	72
14	Tanure_S	2008	Quar	Heif	Sint	320	PNat	.	.	36	.	MN	653	435	398	-37	-0.513889	4.8	3.5	-1.3	V	47.62	72
15	Azambuja_PS	2003	Aramb	Heif	Taur	200	PNat	.	.	14	.	MN	57AZ	137	166	29	0.402778	2	2.5	0.5	V	11.11	16.67
15	Azambuja_PS	2003	Aramb	Heif	Sint	200	PNat	.	.	14	.	MN	11AM	234	268	34	0.472222	3.5	4	0.5	P	11.11	16.67
15	Azambuja_PS	2003	Aramb	Heif	Sint	200	PNat	.	.	14	.	MN	76VD	198	236	38	0.527778	3.5	3.5	0	V	11.11	16.67
15	Azambuja_PS	2003	Aramb	Heif	Taur	200	PNat	.	.	14	.	MN	9AZ	204	233	29	0.402778	3.5	3	-0.5	V	11.11	16.67
15	Azambuja_PS	2003	Aramb	Heif	Sint	200	PNat	.	.	14	.	MN	55VD	191	219	28	0.388889	3	3	0	V	11.11	16.67
15	Azambuja_PS	2003	Aramb	Heif	Taur	200	PNat	.	.	14	.	MN	38AZ	166	197	31	0.430556	2.5	3	0.5	V	11.11	16.67
15	Azambuja_PS	2003	Aramb	Heif	Sint	200	PNat	.	.	14	.	MN	71VD	180	209	29	0.402778	3	3	0	V	11.11	16.67
15	Azambuja_PS	2003	Aramb	Heif	Taur	200	PNat	.	.	14	.	MN	25AM	182	219	37	0.513889	2.5	3	0.5	V	11.11	16.67
15	Azambuja_PS	2003	Aramb	Heif	Taur	200	PNat	.	.	14	.	MN	64AM	152	192	40	0.555556	2.5	2.5	0	V	11.11	16.67
15	Azambuja_PS	2003	Aramb	Heif	Sint	200	PNat	.	.	14	.	MN	93VD	176	209	33	0.458333	3.5	3	-0.5	V	11.11	16.67
15	Azambuja_PS	2003	Aramb	Heif	Sint	200	PNat	.	.	14	.	MN	42AM	240	268	28	0.388889	3.5	4	0.5	P	11.11	16.67
15	Azambuja_PS	2003	Aramb	Heif	Sint	200	PNat	.	.	14	.	MN	4VD	227	258	31	0.430556	3.5	4	0.5	V	11.11	16.67
15	Azambuja_PS	2003	Aramb	Heif	Sint	200	PNat	.	.	14	.	MN	30VD	192	221	29	0.402778	3	3.5	0.5	V	11.11	16.67
15	Azambuja_PS	2003	Aramb	Heif	Sint	200	PNat	.	.	14	.	MN	12VD	233	271	38	0.527778	3.5	4	0.5	V	11.11	16.67
15	Azambuja_PS	2003	Aramb	Heif	Taur	200	PNat	.	.	14	.	MN	20AZ	180	209	29	0.402778	3	3	0	V	11.11	16.67
15	Azambuja_PS	2003	Aramb	Heif	Sint	200	PNat	.	.	14	.	MN	80VD	203	240	37	0.513889	3	3.5	0.5	V	11.11	16.67
15	Azambuja_PS	2003	Aramb	Heif	Taur	200	PNat	.	.	14	.	MN	11AZ	218	247	29	0.402778	3.5	3.5	0	V	11.11	16.67
15	Azambuja_PS	2003	Aramb	Heif	Taur	200	PNat	.	.	14	.	MN	12AZ	200	237	37	0.513889	3	3	0	V	11.11	16.67
15	Azambuja_PS	2003	Aramb	Heif	Taur	200	PNat	.	.	14	.	MN	73AZ	176	203	27	0.375	3	2.5	-0.5	V	11.11	16.67
15	Azambuja_PS	2003	Aramb	Heif	Taur	200	PNat	.	.	14	.	MN	43AM	162	192	30	0.416667	2.5	2.5	0	V	11.11	16.67
15	Azambuja_PS	2003	Aramb	Heif	Sint	200	PNat	.	.	14	.	MN	99VD	189	220	31	0.430556	2.5	3	0.5	V	11.11	16.67
15	Azambuja_PS	2003	Aramb	Heif	Sint	200	PNat	.	.	14	.	MN	68VD	195	228	33	0.458333	3	3	0	V	11.11	16.67
15	Azambuja_PS	2003	Aramb	Heif	Taur	200	PNat	.	.	14	.	MN	77AZ	167	195	28	0.388889	2.5	2.5	0	V	11.11	16.67
15	Azambuja_PS	2003	Aramb	Heif	Taur	200	PNat	.	.	14	.	MN	8AZ	192	219	27	0.375	3	3	0	V	11.11	16.67
15	Azambuja_PS	2003	Aramb	Heif	Sint	200	PNat	.	.	14	.	MN	10VD	239	254	15	0.208333	3.5	3.5	0	P	11.11	16.67
15	Azambuja_PS	2003	Aramb	Heif	Taur	200	PNat	.	.	14	.	MN	10AM	172	206	34	0.472222	2.5	3	0.5	V	11.11	16.67
15	Azambuja_PS	2003	Aramb	Heif	Taur	200	PNat	.	.	14	.	MN	89AZ	129	160	31	0.430556	2	3	1	V	11.11	16.67
15	Azambuja_PS	2003	Aramb	Heif	Taur	200	PNat	.	.	14	.	MN	44AZ	185	220	35	0.486111	3	3.5	0.5	V	11.11	16.67
15	Azambuja_PS	2003	Aramb	Heif	Sint	200	PNat	.	.	14	.	MN	19AM	245	272	27	0.375	3.5	4	0.5	P	11.11	16.67
15	Azambuja_PS	2003	Aramb	Heif	Sint	200	PNat	.	.	14	.	MN	67VD	141	169	28	0.388889	2	2.5	0.5	V	11.11	16.67
15	Azambuja_PS	2003	Aramb	Heif	Sint	200	PNat	.	.	14	.	MN	41AM	215	250	35	0.486111	3.5	3.5	0	V	11.11	16.67
15	Azambuja_PS	2003	Aramb	Heif	Taur	200	PNat	.	.	14	.	MN	40AM	193	218	25	0.347222	3.5	3.5	0	V	11.11	16.67
15	Azambuja_PS	2003	Aramb	Heif	Taur	200	PNat	.	.	14	.	MN	52AM	159	186	27	0.375	2.5	3	0.5	V	11.11	16.67
15	Azambuja_PS	2003	Aramb	Heif	Taur	200	PNat	.	.	14	.	MN	64AZ	180	190	10	0.138889	3	3	0	V	11.11	16.67
15	Azambuja_PS	2003	Aramb	Heif	Sint	200	PNat	.	.	14	.	MN	67AM	164	192	28	0.388889	3	3	0	V	11.11	16.67
15	Azambuja_PS	2003	Aramb	Heif	Taur	200	PNat	.	.	14	.	MN	66AZ	154	185	31	0.430556	2.5	3	0.5	V	11.11	16.67
15	Azambuja_PS	2003	Aramb	Heif	Taur	200	PNat	.	.	14	.	MN	29AM	186	215	29	0.402778	3.5	3.5	0	V	13.89	16.67
15	Azambuja_PS	2003	Aramb	Heif	Sint	200	PNat	.	.	14	.	MN	32VD	220	249	29	0.402778	3.5	3.5	0	V	13.89	16.67
15	Azambuja_PS	2003	Aramb	Heif	Sint	200	PNat	.	.	14	.	MN	57AM	175	211	36	0.5	3	3.5	0.5	V	13.89	16.67
15	Azambuja_PS	2003	Aramb	Heif	Taur	200	PNat	.	.	14	.	MN	5AZ	243	270	27	0.375	4	4	0	P	13.89	16.67
15	Azambuja_PS	2003	Aramb	Heif	Taur	200	PNat	.	.	14	.	MN	63AZ	177	200	23	0.319444	3	3	0	V	13.89	16.67
15	Azambuja_PS	2003	Aramb	Heif	Taur	200	PNat	.	.	14	.	MN	21AZ	216	249	33	0.458333	3.5	3.5	0	V	13.89	16.67
15	Azambuja_PS	2003	Aramb	Heif	Sint	200	PNat	.	.	14	.	MN	9VD	240	273	33	0.458333	4	4.5	0.5	P	13.89	16.67
15	Azambuja_PS	2003	Aramb	Heif	Sint	200	PNat	.	.	14	.	MN	92VD	166	193	27	0.375	3	3	0	V	13.89	16.67
15	Azambuja_PS	2003	Aramb	Heif	Sint	200	PNat	.	.	14	.	MN	34VD	250	281	31	0.430556	4	4.5	0.5	P	13.89	16.67
15	Azambuja_PS	2003	Aramb	Heif	Taur	200	PNat	.	.	14	.	MN	37AZ	191	217	26	0.361111	3.5	3	-0.5	V	13.89	16.67
15	Azambuja_PS	2003	Aramb	Heif	Taur	200	PNat	.	.	14	.	MN	74AM	164	185	21	0.291667	3	3	0	V	13.89	16.67
15	Azambuja_PS	2003	Aramb	Heif	Sint	200	PNat	.	.	14	.	MN	23AM	222	251	29	0.402778	4	3.5	-0.5	V	13.89	16.67
15	Azambuja_PS	2003	Aramb	Heif	Taur	200	PNat	.	.	14	.	MN	1AZ	216	251	35	0.486111	3.5	4	0.5	V	13.89	16.67
15	Azambuja_PS	2003	Aramb	Heif	Taur	200	PNat	.	.	14	.	MN	50AM	156	179	23	0.319444	3	3	0	V	13.89	16.67
15	Azambuja_PS	2003	Aramb	Heif	Taur	200	PNat	.	.	14	.	MN	13AM	166	187	21	0.291667	2.5	3	0.5	V	13.89	16.67
15	Azambuja_PS	2003	Aramb	Heif	Sint	200	PNat	.	.	14	.	MN	23VD	228	263	35	0.486111	4	4	0	V	13.89	16.67
15	Azambuja_PS	2003	Aramb	Heif	Sint	200	PNat	.	.	14	.	MN	22VD	174	205	31	0.430556	3	2.5	-0.5	V	13.89	16.67
15	Azambuja_PS	2003	Aramb	Heif	Sint	200	PNat	.	.	14	.	MN	6AM	224	257	33	0.458333	4	3.5	-0.5	V	13.89	16.67
15	Azambuja_PS	2003	Aramb	Heif	Sint	200	PNat	.	.	14	.	MN	46VD	191	227	36	0.5	3.5	3.5	0	V	13.89	16.67
15	Azambuja_PS	2003	Aramb	Heif	Taur	200	PNat	.	.	14	.	MN	30AM	154	178	24	0.333333	2.5	3	0.5	V	13.89	16.67
15	Azambuja_PS	2003	Aramb	Heif	Sint	200	PNat	.	.	14	.	MN	25VD	238	263	25	0.347222	4	4.5	0.5	P	13.89	16.67
15	Azambuja_PS	2003	Aramb	Heif	Taur	200	PNat	.	.	14	.	MN	9AM	219	248	29	0.402778	3.5	3.5	0	V	13.89	16.67
15	Azambuja_PS	2003	Aramb	Heif	Taur	200	PNat	.	.	14	.	MN	2AZ	221	260	39	0.541667	3.5	4	0.5	V	13.89	16.67
15	Azambuja_PS	2003	Aramb	Heif	Taur	200	PNat	.	.	14	.	MN	42AZ	167	196	29	0.402778	2.5	2.5	0	V	13.89	16.67
15	Azambuja_PS	2003	Aramb	Heif	Taur	200	PNat	.	.	14	.	MN	19	185	212	27	0.375	3	3	0	V	13.89	16.67
15	Azambuja_PS	2003	Aramb	Heif	Sint	200	PNat	.	.	14	.	MN	65AM	164	191	27	0.375	3	3	0	V	13.89	16.67
15	Azambuja_PS	2003	Aramb	Heif	Sint	200	PNat	.	.	14	.	MN	51VD	172	204	32	0.444444	2.5	2.5	0	V	13.89	16.67
15	Azambuja_PS	2003	Aramb	Heif	Taur	200	PNat	.	.	14	.	MN	31AZ	159	181	22	0.305556	2.5	2.5	0	V	13.89	16.67
15	Azambuja_PS	2003	Aramb	Heif	Sint	200	PNat	.	.	14	.	MN	5VD	289	325	36	0.5	4.5	4.5	0	P	13.89	16.67
15	Azambuja_PS	2003	Aramb	Heif	Sint	200	PNat	.	.	14	.	MN	40VD	221	264	43	0.597222	4	4	0	V	13.89	16.67
15	Azambuja_PS	2003	Aramb	Heif	Taur	200	PNat	.	.	14	.	MN	41AZ	193	246	53	0.736111	3	3.5	0.5	V	13.89	16.67
15	Azambuja_PS	2003	Aramb	Heif	Taur	200	PNat	.	.	14	.	MN	54AZ	189	233	44	0.611111	3	3	0	V	13.89	16.67
15	Azambuja_PS	2003	Aramb	Heif	Sint	200	PNat	.	.	14	.	MN	54VD	211	255	44	0.611111	4	4	0	V	13.89	16.67
15	Azambuja_PS	2003	Aramb	Heif	Sint	200	PNat	.	.	14	.	MN	76AM	150	209	59	0.819444	2.5	3	0.5	V	13.89	16.67
15	Azambuja_PS	2003	Aramb	Heif	Taur	200	PNat	.	.	14	.	MN	40AZ	179	225	46	0.638889	3	3	0	V	13.89	16.67
15	Azambuja_PS	2003	Aramb	Heif	Taur	200	PNat	.	.	14	.	MN	75AM	153	195	42	0.583333	2.5	3	0.5	V	13.89	16.67
15	Azambuja_PS	2003	Aramb	Heif	Taur	200	PNat	.	.	14	.	MN	36AM	189	229	40	0.555556	3.5	3.5	0	V	25	16.67
15	Azambuja_PS	2003	Aramb	Heif	Sint	200	PNat	.	.	14	.	MN	27VD	232	259	27	0.375	4	4	0	P	25	16.67
15	Azambuja_PS	2003	Aramb	Heif	Sint	200	PNat	.	.	14	.	MN	1AM	237	268	31	0.430556	3.5	4	0.5	P	25	16.67
15	Azambuja_PS	2003	Aramb	Heif	Sint	200	PNat	.	.	14	.	MN	6VD	293	326	33	0.458333	4.5	4.5	0	P	25	16.67
15	Azambuja_PS	2003	Aramb	Heif	Taur	200	PNat	.	.	14	.	MN	82AZ	192	223	31	0.430556	3	3	0	V	25	16.67
15	Azambuja_PS	2003	Aramb	Heif	Sint	200	PNat	.	.	14	.	MN	7AM	260	291	31	0.430556	4	4.5	0.5	P	25	16.67
15	Azambuja_PS	2003	Aramb	Heif	Taur	200	PNat	.	.	14	.	MN	61AZ	164	195	31	0.430556	2.5	3	0.5	V	25	16.67
15	Azambuja_PS	2003	Aramb	Heif	Taur	200	PNat	.	.	14	.	MN	27AM	177	210	33	0.458333	3	3	0	V	25	16.67
15	Azambuja_PS	2003	Aramb	Heif	Sint	200	PNat	.	.	14	.	MN	85VD	204	245	41	0.569444	4	3.5	-0.5	V	25	16.67
15	Azambuja_PS	2003	Aramb	Heif	Sint	200	PNat	.	.	14	.	MN	79VD	205	242	37	0.513889	3.5	3.5	0	V	25	16.67
15	Azambuja_PS	2003	Aramb	Heif	Sint	200	PNat	.	.	14	.	MN	2AM	259	284	25	0.347222	4.5	4.5	0	P	25	16.67
15	Azambuja_PS	2003	Aramb	Heif	Sint	200	PNat	.	.	14	.	MN	102VD	176	199	23	0.319444	3	3	0	V	25	16.67
15	Azambuja_PS	2003	Aramb	Heif	Sint	200	PNat	.	.	14	.	MN	48VD	241	272	31	0.430556	4	4	0	P	25	16.67
15	Azambuja_PS	2003	Aramb	Heif	Taur	200	PNat	.	.	14	.	MN	3AZ	231	264	33	0.458333	3	3.5	0.5	V	25	16.67
15	Azambuja_PS	2003	Aramb	Heif	Sint	200	PNat	.	.	14	.	MN	58AM	186	227	41	0.569444	3	3.5	0.5	V	25	16.67
15	Azambuja_PS	2003	Aramb	Heif	Taur	200	PNat	.	.	14	.	MN	17AZ	224	255	31	0.430556	4	3.5	-0.5	V	25	16.67
15	Azambuja_PS	2003	Aramb	Heif	Taur	200	PNat	.	.	14	.	MN	85AZ	174	204	30	0.416667	3	3	0	V	25	16.67
15	Azambuja_PS	2003	Aramb	Heif	Sint	200	PNat	.	.	14	.	MN	15VD	249	271	22	0.305556	4	4	0	P	25	16.67
15	Azambuja_PS	2003	Aramb	Heif	Sint	200	PNat	.	.	14	.	MN	90VD	212	244	32	0.444444	3.5	3.5	0	V	25	16.67
15	Azambuja_PS	2003	Aramb	Heif	Sint	200	PNat	.	.	14	.	MN	26VD	225	258	33	0.458333	3.5	3.5	0	V	25	16.67
15	Azambuja_PS	2003	Aramb	Heif	Taur	200	PNat	.	.	14	.	MN	13AZ	229	253	24	0.333333	3	3.5	0.5	V	25	16.67
15	Azambuja_PS	2003	Aramb	Heif	Taur	200	PNat	.	.	14	.	MN	35AZ	216	244	28	0.388889	3.5	3.5	0	P	25	16.67
15	Azambuja_PS	2003	Aramb	Heif	Sint	200	PNat	.	.	14	.	MN	21VD	177	212	35	0.486111	3	3	0	V	25	16.67
15	Azambuja_PS	2003	Aramb	Heif	Taur	200	PNat	.	.	14	.	MN	17AM	187	207	20	0.277778	3	3	0	V	25	16.67
15	Azambuja_PS	2003	Aramb	Heif	Taur	200	PNat	.	.	14	.	MN	35AM	273	308	35	0.486111	4	4.5	0.5	V	25	16.67
15	Azambuja_PS	2003	Aramb	Heif	Taur	200	PNat	.	.	14	.	MN	32AZ	176	209	33	0.458333	3	3	0	V	25	16.67
15	Azambuja_PS	2003	Aramb	Heif	Sint	200	PNat	.	.	14	.	MN	39VD	257	272	15	0.208333	4	4	0	P	25	16.67
15	Azambuja_PS	2003	Aramb	Heif	Sint	200	PNat	.	.	14	.	MN	94VD	191	220	29	0.402778	3.5	3	-0.5	V	25	16.67
15	Azambuja_PS	2003	Aramb	Heif	Taur	200	PNat	.	.	14	.	MN	14AM	186	215	29	0.402778	3.5	3	-0.5	V	25	16.67
15	Azambuja_PS	2003	Aramb	Heif	Taur	200	PNat	.	.	14	.	MN	28AZ	208	234	26	0.361111	2.5	3	0.5	V	25	16.67
15	Azambuja_PS	2003	Aramb	Heif	Sint	200	PNat	.	.	14	.	MN	38VD	202	224	22	0.305556	3.5	3.5	0	V	25	16.67
15	Azambuja_PS	2003	Aramb	Heif	Taur	200	PNat	.	.	14	.	MN	15AM	201	230	29	0.402778	3.5	3.5	0	V	25	16.67
15	Azambuja_PS	2003	Aramb	Heif	Taur	200	PNat	.	.	14	.	MN	84AZ	189	218	29	0.402778	3	3	0	V	25	16.67
15	Azambuja_PS	2003	Aramb	Heif	Taur	200	PNat	.	.	14	.	MN	50AZ	180	211	31	0.430556	3.5	3	-0.5	V	25	16.67
15	Azambuja_PS	2003	Aramb	Heif	Taur	200	PNat	.	.	14	.	MN	53AM	176	218	42	0.583333	3.5	3	-0.5	V	25	16.67
15	Azambuja_PS	2003	Aramb	Heif	Sint	200	PNat	.	.	14	.	MN	59VD	182	214	32	0.444444	3	3	0	V	25	16.67
16	Azambuja_PS	2003	Aramb	Heif	Taur	200	PNat	.	.	.	.	MN	126	256	270	14	0.194444	3.5	3.5	0	V	19.44	35.19
16	Azambuja_PS	2003	Aramb	Heif	Taur	200	PNat	.	.	.	.	MN	130	207	240	33	0.458333	3	3.5	0.5	V	19.44	35.19
16	Azambuja_PS	2003	Aramb	Heif	Taur	200	PNat	.	.	.	.	MN	135	244	270	26	0.361111	3	3	0	V	19.44	35.19
16	Azambuja_PS	2003	Aramb	Heif	Taur	200	PNat	.	.	.	.	MN	138	239	265	26	0.361111	3.5	4	0.5	V	19.44	35.19
16	Azambuja_PS	2003	Aramb	Heif	Taur	200	PNat	.	.	.	.	MN	152	189	215	26	0.361111	3	3.5	0.5	V	19.44	35.19
16	Azambuja_PS	2003	Aramb	Heif	Taur	200	PNat	.	.	.	.	MN	163	231	265	34	0.472222	4	4.5	0.5	P	19.44	35.19
16	Azambuja_PS	2003	Aramb	Heif	Taur	200	PNat	.	.	.	.	MN	164	224	270	46	0.638889	4	4	0	P	19.44	35.19
16	Azambuja_PS	2003	Aramb	Heif	Taur	200	PNat	.	.	.	.	MN	179	210	225	15	0.208333	3	3	0	V	19.44	35.19
16	Azambuja_PS	2003	Aramb	Heif	Taur	200	PNat	.	.	.	.	MN	181	201	225	24	0.333333	3	3	0	V	19.44	35.19
16	Azambuja_PS	2003	Aramb	Heif	Taur	200	PNat	.	.	.	.	MN	183	216	230	14	0.194444	3.5	3.5	0	V	19.44	35.19
16	Azambuja_PS	2003	Aramb	Heif	Taur	200	PNat	.	.	.	.	MN	184	213	230	17	0.236111	2.5	2.5	0	V	19.44	35.19
16	Azambuja_PS	2003	Aramb	Heif	Taur	200	PNat	.	.	.	.	MN	185	257	280	23	0.319444	3	3	0	V	19.44	35.19
16	Azambuja_PS	2003	Aramb	Heif	Taur	200	PNat	.	.	.	.	MN	204	224	239	15	0.208333	3.5	3.5	0	V	19.44	35.19
16	Azambuja_PS	2003	Aramb	Heif	Taur	200	PNat	.	.	.	.	MN	216	275	300	25	0.347222	4	4	0	P	19.44	35.19
16	Azambuja_PS	2003	Aramb	Heif	Taur	200	PNat	.	.	.	.	MN	219	237	250	13	0.180556	3	3	0	V	19.44	35.19
16	Azambuja_PS	2003	Aramb	Heif	Taur	200	PNat	.	.	.	.	MN	222	213	250	37	0.513889	3.5	3.5	0	V	19.44	35.19
16	Azambuja_PS	2003	Aramb	Heif	Taur	200	PNat	.	.	.	.	MN	225	269	300	31	0.430556	4	4	0	P	19.44	35.19
16	Azambuja_PS	2003	Aramb	Heif	Taur	200	PNat	.	.	.	.	MN	226	251	295	44	0.611111	3.5	3.5	0	V	19.44	35.19
16	Azambuja_PS	2003	Aramb	Heif	Sint	200	PNat	.	.	.	.	MN	95	207	240	33	0.458333	2.5	3.5	1	V	19.44	35.19
16	Azambuja_PS	2003	Aramb	Heif	Sint	200	PNat	.	.	.	.	MN	98	255	280	25	0.347222	4	4.5	0.5	P	19.44	35.19
16	Azambuja_PS	2003	Aramb	Heif	Sint	200	PNat	.	.	.	.	MN	113	243	270	27	0.375	4	4.5	0.5	P	19.44	35.19
16	Azambuja_PS	2003	Aramb	Heif	Sint	200	PNat	.	.	.	.	MN	116	241	265	24	0.333333	3	3.5	0.5	V	19.44	35.19
16	Azambuja_PS	2003	Aramb	Heif	Sint	200	PNat	.	.	.	.	MN	117	235	270	35	0.486111	3	3	0	V	19.44	35.19
16	Azambuja_PS	2003	Aramb	Heif	Sint	200	PNat	.	.	.	.	MN	122	190	215	25	0.347222	2.5	3	0.5	V	19.44	35.19
16	Azambuja_PS	2003	Aramb	Heif	Sint	200	PNat	.	.	.	.	MN	127	172	180	8	0.111111	2.5	3	0.5	V	19.44	35.19
16	Azambuja_PS	2003	Aramb	Heif	Sint	200	PNat	.	.	.	.	MN	133	215	265	50	0.694444	4	4	0	V	19.44	35.19
16	Azambuja_PS	2003	Aramb	Heif	Sint	200	PNat	.	.	.	.	MN	136	243	270	27	0.375	3	4	1	P	19.44	35.19
16	Azambuja_PS	2003	Aramb	Heif	Sint	200	PNat	.	.	.	.	MN	142	204	220	16	0.222222	3	3	0	V	19.44	35.19
16	Azambuja_PS	2003	Aramb	Heif	Sint	200	PNat	.	.	.	.	MN	145	190	215	25	0.347222	3	3.5	0.5	V	19.44	35.19
16	Azambuja_PS	2003	Aramb	Heif	Sint	200	PNat	.	.	.	.	MN	148	229	260	31	0.430556	3.5	3.5	0	V	19.44	35.19
16	Azambuja_PS	2003	Aramb	Heif	Sint	200	PNat	.	.	.	.	MN	150	195	230	35	0.486111	3.5	3.5	0	V	19.44	35.19
16	Azambuja_PS	2003	Aramb	Heif	Sint	200	PNat	.	.	.	.	MN	152	246	265	19	0.263889	3.5	4	0.5	V	19.44	35.19
16	Azambuja_PS	2003	Aramb	Heif	Sint	200	PNat	.	.	.	.	MN	153	216	245	29	0.402778	3	3.5	0.5	V	19.44	35.19
16	Azambuja_PS	2003	Aramb	Heif	Sint	200	PNat	.	.	.	.	MN	155	218	245	27	0.375	3.5	3.5	0	V	19.44	35.19
16	Azambuja_PS	2003	Aramb	Heif	Sint	200	PNat	.	.	.	.	MN	157	211	221	10	0.138889	3	3.5	0.5	V	19.44	35.19
16	Azambuja_PS	2003	Aramb	Heif	Sint	200	PNat	.	.	.	.	MN	158	223	255	32	0.444444	3	3	0	V	19.44	35.19
16	Azambuja_PS	2003	Aramb	Heif	Taur	200	PNat	.	.	.	.	MN	114	335	350	15	0.208333	4.5	4.5	0	P	19.44	35.19
16	Azambuja_PS	2003	Aramb	Heif	Taur	200	PNat	.	.	.	.	MN	116	317	330	13	0.180556	3.5	3.5	0	V	19.44	35.19
16	Azambuja_PS	2003	Aramb	Heif	Taur	200	PNat	.	.	.	.	MN	121	236	265	29	0.402778	3.5	4	0.5	P	19.44	35.19
16	Azambuja_PS	2003	Aramb	Heif	Taur	200	PNat	.	.	.	.	MN	123	219	260	41	0.569444	4	4	0	P	19.44	35.19
16	Azambuja_PS	2003	Aramb	Heif	Taur	200	PNat	.	.	.	.	MN	143	237	257	20	0.277778	3	3.5	0.5	V	19.44	35.19
16	Azambuja_PS	2003	Aramb	Heif	Taur	200	PNat	.	.	.	.	MN	145	184	215	31	0.430556	3	3	0	V	19.44	35.19
16	Azambuja_PS	2003	Aramb	Heif	Taur	200	PNat	.	.	.	.	MN	158	230	240	10	0.138889	3	3	0	V	19.44	35.19
16	Azambuja_PS	2003	Aramb	Heif	Taur	200	PNat	.	.	.	.	MN	166	251	265	14	0.194444	3.5	3.5	0	V	19.44	35.19
16	Azambuja_PS	2003	Aramb	Heif	Taur	200	PNat	.	.	.	.	MN	180	231	253	22	0.305556	3.5	3.5	0	V	19.44	35.19
16	Azambuja_PS	2003	Aramb	Heif	Taur	200	PNat	.	.	.	.	MN	187	224	265	41	0.569444	3.5	3.5	0	V	19.44	35.19
16	Azambuja_PS	2003	Aramb	Heif	Taur	200	PNat	.	.	.	.	MN	194	244	270	26	0.361111	3.5	3.5	0	V	19.44	35.19
16	Azambuja_PS	2003	Aramb	Heif	Taur	200	PNat	.	.	.	.	MN	208	199	215	16	0.222222	3	3	0	V	19.44	35.19
16	Azambuja_PS	2003	Aramb	Heif	Taur	200	PNat	.	.	.	.	MN	210	213	235	22	0.305556	3	3.5	0.5	V	19.44	35.19
16	Azambuja_PS	2003	Aramb	Heif	Taur	200	PNat	.	.	.	.	MN	215	265	300	35	0.486111	4	4.5	0.5	P	19.44	35.19
16	Azambuja_PS	2003	Aramb	Heif	Taur	200	PNat	.	.	.	.	MN	218	208	240	32	0.444444	4	4	0	P	19.44	35.19
16	Azambuja_PS	2003	Aramb	Heif	Taur	200	PNat	.	.	.	.	MN	221	243	280	37	0.513889	3	3.5	0.5	V	19.44	35.19
16	Azambuja_PS	2003	Aramb	Heif	Taur	200	PNat	.	.	.	.	MN	224	229	260	31	0.430556	3.5	4	0.5	V	19.44	35.19
16	Azambuja_PS	2003	Aramb	Heif	Sint	200	PNat	.	.	.	.	MN	105	208	235	27	0.375	3	3.5	0.5	V	19.44	35.19
16	Azambuja_PS	2003	Aramb	Heif	Sint	200	PNat	.	.	.	.	MN	109	234	271	37	0.513889	3	3.5	0.5	V	19.44	35.19
16	Azambuja_PS	2003	Aramb	Heif	Sint	200	PNat	.	.	.	.	MN	110	222	245	23	0.319444	3.5	3.5	0	V	19.44	35.19
16	Azambuja_PS	2003	Aramb	Heif	Sint	200	PNat	.	.	.	.	MN	112	211	250	39	0.541667	3.5	3.5	0	V	19.44	35.19
16	Azambuja_PS	2003	Aramb	Heif	Sint	200	PNat	.	.	.	.	MN	115	252	290	38	0.527778	3	4.5	1.5	V	19.44	35.19
16	Azambuja_PS	2003	Aramb	Heif	Sint	200	PNat	.	.	.	.	MN	118	246	270	24	0.333333	3.5	3.5	0	P	19.44	35.19
16	Azambuja_PS	2003	Aramb	Heif	Sint	200	PNat	.	.	.	.	MN	119	229	250	21	0.291667	3.5	4	0.5	V	19.44	35.19
16	Azambuja_PS	2003	Aramb	Heif	Sint	200	PNat	.	.	.	.	MN	121	226	230	4	0.0555556	4	3.5	-0.5	P	19.44	35.19
16	Azambuja_PS	2003	Aramb	Heif	Sint	200	PNat	.	.	.	.	MN	124	206	226	20	0.277778	2.5	2.5	0	V	19.44	35.19
16	Azambuja_PS	2003	Aramb	Heif	Sint	200	PNat	.	.	.	.	MN	126	183	210	27	0.375	3	3	0	V	19.44	35.19
16	Azambuja_PS	2003	Aramb	Heif	Sint	200	PNat	.	.	.	.	MN	135	237	265	28	0.388889	3.5	4	0.5	V	19.44	35.19
16	Azambuja_PS	2003	Aramb	Heif	Sint	200	PNat	.	.	.	.	MN	139	207	224	17	0.236111	3.5	3.5	0	V	19.44	35.19
16	Azambuja_PS	2003	Aramb	Heif	Sint	200	PNat	.	.	.	.	MN	143	191	227	36	0.5	2.5	3	0.5	V	19.44	35.19
16	Azambuja_PS	2003	Aramb	Heif	Sint	200	PNat	.	.	.	.	MN	144	222	265	43	0.597222	3.5	4	0.5	V	19.44	35.19
16	Azambuja_PS	2003	Aramb	Heif	Sint	200	PNat	.	.	.	.	MN	147	160	190	30	0.416667	2.5	2.5	0	V	19.44	35.19
16	Azambuja_PS	2003	Aramb	Heif	Sint	200	PNat	.	.	.	.	MN	149	148	155	7	0.0972222	2	2	0	V	19.44	35.19
16	Azambuja_PS	2003	Aramb	Heif	Sint	200	PNat	.	.	.	.	MN	151	192	215	23	0.319444	2.5	3	0.5	V	19.44	35.19
16	Azambuja_PS	2003	Aramb	Heif	Sint	200	PNat	.	.	.	.	MN	154	193	217	24	0.333333	3	3	0	V	19.44	35.19
16	Azambuja_PS	2003	Aramb	Heif	Sint	200	PNat	.	.	.	.	MN	159	178	205	27	0.375	2.5	2.5	0	V	19.44	35.19
16	Azambuja_PS	2003	Aramb	Heif	Taur	200	PNat	.	.	.	.	MN	112	274	295	21	0.291667	4.5	4.5	0	P	66.67	35.19
16	Azambuja_PS	2003	Aramb	Heif	Taur	200	PNat	.	.	.	.	MN	117	318	338	20	0.277778	4	4.5	0.5	P	66.67	35.19
16	Azambuja_PS	2003	Aramb	Heif	Taur	200	PNat	.	.	.	.	MN	127	278	310	32	0.444444	4.5	4.5	0	P	66.67	35.19
16	Azambuja_PS	2003	Aramb	Heif	Taur	200	PNat	.	.	.	.	MN	128	227	250	23	0.319444	4	4	0	V	66.67	35.19
16	Azambuja_PS	2003	Aramb	Heif	Taur	200	PNat	.	.	.	.	MN	129	245	265	20	0.277778	4	4.5	0.5	P	66.67	35.19
16	Azambuja_PS	2003	Aramb	Heif	Taur	200	PNat	.	.	.	.	MN	151	260	285	25	0.347222	4	4	0	P	66.67	35.19
16	Azambuja_PS	2003	Aramb	Heif	Taur	200	PNat	.	.	.	.	MN	153	242	260	18	0.25	3.5	4	0.5	P	66.67	35.19
16	Azambuja_PS	2003	Aramb	Heif	Taur	200	PNat	.	.	.	.	MN	156	244	265	21	0.291667	4	3.5	-0.5	P	66.67	35.19
16	Azambuja_PS	2003	Aramb	Heif	Taur	200	PNat	.	.	.	.	MN	161	262	294	32	0.444444	4	4	0	P	66.67	35.19
16	Azambuja_PS	2003	Aramb	Heif	Taur	200	PNat	.	.	.	.	MN	172	239	263	24	0.333333	4	4	0	P	66.67	35.19
16	Azambuja_PS	2003	Aramb	Heif	Taur	200	PNat	.	.	.	.	MN	192	243	256	13	0.180556	4	3.5	-0.5	V	66.67	35.19
16	Azambuja_PS	2003	Aramb	Heif	Taur	200	PNat	.	.	.	.	MN	197	224	245	21	0.291667	3.5	3	-0.5	V	66.67	35.19
16	Azambuja_PS	2003	Aramb	Heif	Taur	200	PNat	.	.	.	.	MN	206	231	240	9	0.125	3	3.5	0.5	V	66.67	35.19
16	Azambuja_PS	2003	Aramb	Heif	Taur	200	PNat	.	.	.	.	MN	214	259	285	26	0.361111	4	4.5	0.5	P	66.67	35.19
16	Azambuja_PS	2003	Aramb	Heif	Taur	200	PNat	.	.	.	.	MN	217	275	300	25	0.347222	4	4	0	P	66.67	35.19
16	Azambuja_PS	2003	Aramb	Heif	Taur	200	PNat	.	.	.	.	MN	220	280	308	28	0.388889	4	4.5	0.5	P	66.67	35.19
16	Azambuja_PS	2003	Aramb	Heif	Taur	200	PNat	.	.	.	.	MN	223	270	297	27	0.375	3.5	4	0.5	P	66.67	35.19
16	Azambuja_PS	2003	Aramb	Heif	Sint	200	PNat	.	.	.	.	MN	96	264	300	36	0.5	4	4.5	0.5	P	66.67	35.19
16	Azambuja_PS	2003	Aramb	Heif	Sint	200	PNat	.	.	.	.	MN	97	277	305	28	0.388889	4.5	4.5	0	P	66.67	35.19
16	Azambuja_PS	2003	Aramb	Heif	Sint	200	PNat	.	.	.	.	MN	99	253	271	18	0.25	4	4	0	P	66.67	35.19
16	Azambuja_PS	2003	Aramb	Heif	Sint	200	PNat	.	.	.	.	MN	101	243	267	24	0.333333	3.5	3.5	0	V	66.67	35.19
16	Azambuja_PS	2003	Aramb	Heif	Sint	200	PNat	.	.	.	.	MN	102	252	275	23	0.319444	3.5	4	0.5	V	66.67	35.19
16	Azambuja_PS	2003	Aramb	Heif	Sint	200	PNat	.	.	.	.	MN	106	255	280	25	0.347222	4	4	0	P	66.67	35.19
16	Azambuja_PS	2003	Aramb	Heif	Sint	200	PNat	.	.	.	.	MN	111	248	280	32	0.444444	4	4	0	P	66.67	35.19
16	Azambuja_PS	2003	Aramb	Heif	Sint	200	PNat	.	.	.	.	MN	114	275	300	25	0.347222	4	4.5	0.5	P	66.67	35.19
16	Azambuja_PS	2003	Aramb	Heif	Sint	200	PNat	.	.	.	.	MN	120	265	295	30	0.416667	3.5	3.5	0	P	66.67	35.19
16	Azambuja_PS	2003	Aramb	Heif	Sint	200	PNat	.	.	.	.	MN	123	229	253	24	0.333333	3	3	0	V	66.67	35.19
16	Azambuja_PS	2003	Aramb	Heif	Sint	200	PNat	.	.	.	.	MN	125	215	237	22	0.305556	3	3	0	V	66.67	35.19
16	Azambuja_PS	2003	Aramb	Heif	Sint	200	PNat	.	.	.	.	MN	128	252	270	18	0.25	3.5	3.5	0	V	66.67	35.19
16	Azambuja_PS	2003	Aramb	Heif	Sint	200	PNat	.	.	.	.	MN	129	225	245	20	0.277778	3	3.5	0.5	V	66.67	35.19
16	Azambuja_PS	2003	Aramb	Heif	Sint	200	PNat	.	.	.	.	MN	132	242	280	38	0.527778	3.5	3.5	0	P	66.67	35.19
16	Azambuja_PS	2003	Aramb	Heif	Sint	200	PNat	.	.	.	.	MN	138	243	285	42	0.583333	4	4	0	P	66.67	35.19
16	Azambuja_PS	2003	Aramb	Heif	Sint	200	PNat	.	.	.	.	MN	140	252	283	31	0.430556	3.5	3	-0.5	P	66.67	35.19
16	Azambuja_PS	2003	Aramb	Heif	Sint	200	PNat	.	.	.	.	MN	141	245	281	36	0.5	4	4.5	0.5	P	66.67	35.19
16	Azambuja_PS	2003	Aramb	Heif	Sint	200	PNat	.	.	.	.	MN	168	225	253	28	0.388889	3.5	4	0.5	V	66.67	35.19
16	Azambuja_PS	2003	Aramb	Heif	Sint	200	PNat	.	.	.	.	MN	113	231	253	22	0.305556	3	3	0	V	66.67	35.19
17	Freitas_SPG	2005	SGab	Heif	Sint	300	PCul	.	.	14	47	MN	1001	250	265	15	0.137615	2.5	3.5	1	P	20.51	40.26
17	Freitas_SPG	2005	SGab	Heif	Taur	300	PCul	.	.	14	47	MN	1002	208	217	9	0.0825688	3.5	2.5	-1	V	20.51	40.26
17	Freitas_SPG	2005	SGab	Heif	Taur	300	PCul	.	.	14	47	MN	1003	251	259	8	0.0733945	2.5	3	0.5	V	20.51	40.26
17	Freitas_SPG	2005	SGab	Heif	Sint	300	PCul	.	.	14	47	MN	1006	238	257	19	0.174312	3	3	0	V	20.51	40.26
17	Freitas_SPG	2005	SGab	Heif	Sint	300	PCul	.	.	14	47	MN	1007	210	226	16	0.146789	3	2.5	-0.5	V	20.51	40.26
17	Freitas_SPG	2005	SGab	Heif	Taur	300	PCul	.	.	14	47	MN	1008	252	266	14	0.12844	2.5	3	0.5	V	20.51	40.26
17	Freitas_SPG	2005	SGab	Heif	Sint	300	PCul	.	.	14	47	MN	1010	210	223	13	0.119266	3	3	0	V	20.51	40.26
17	Freitas_SPG	2005	SGab	Heif	Taur	300	PCul	.	.	14	47	MN	1011	210	231	21	0.192661	3	3	0	V	20.51	40.26
17	Freitas_SPG	2005	SGab	Heif	Sint	300	PCul	.	.	14	47	MN	1012	224	240	16	0.146789	2.5	2.5	0	V	20.51	40.26
17	Freitas_SPG	2005	SGab	Heif	Sint	300	PCul	.	.	14	47	MN	1016	278	300	22	0.201835	3	3	0	V	20.51	40.26
17	Freitas_SPG	2005	SGab	Heif	Sint	300	PCul	.	.	14	47	MN	1021	258	255	-3	-0.0275229	3.5	2.5	-1	V	20.51	40.26
17	Freitas_SPG	2005	SGab	Heif	Taur	300	PCul	.	.	14	47	MN	1025	255	255	0	0	3	3	0	V	20.51	40.26
17	Freitas_SPG	2005	SGab	Heif	Sint	300	PCul	.	.	14	47	MN	1037	211	230	19	0.174312	2.5	2.5	0	V	20.51	40.26
17	Freitas_SPG	2005	SGab	Heif	Sint	300	PCul	.	.	14	47	MN	1056	258	265	7	0.0642202	3	3	0	V	20.51	40.26
17	Freitas_SPG	2005	SGab	Heif	Sint	300	PCul	.	.	14	47	MN	1057	240	251	11	0.100917	3.5	2.5	-1	V	20.51	40.26
17	Freitas_SPG	2005	SGab	Heif	Taur	300	PCul	.	.	14	47	MN	1060	180	190	10	0.0917431	3	3	0	V	20.51	40.26
17	Freitas_SPG	2005	SGab	Heif	Sint	300	PCul	.	.	14	47	MN	1074	190	201	11	0.100917	2.5	3	0.5	V	20.51	40.26
17	Freitas_SPG	2005	SGab	Heif	Sint	300	PCul	.	.	14	47	MN	1075	213	220	7	0.0642202	3	3	0	V	20.51	40.26
17	Freitas_SPG	2005	SGab	Heif	Taur	300	PCul	.	.	14	47	MN	1076	266	254	-12	-0.110092	3	2.5	-0.5	V	20.51	40.26
17	Freitas_SPG	2005	SGab	Heif	Taur	300	PCul	.	.	14	47	MN	1078	238	260	22	0.201835	3.5	3	-0.5	P	20.51	40.26
17	Freitas_SPG	2005	SGab	Heif	Sint	300	PCul	.	.	14	47	MN	1079	255	263	8	0.0733945	2.5	3	0.5	P	20.51	40.26
17	Freitas_SPG	2005	SGab	Heif	Sint	300	PCul	.	.	14	47	MN	1080	258	280	22	0.201835	3.5	3	-0.5	V	20.51	40.26
17	Freitas_SPG	2005	SGab	Heif	Sint	300	PCul	.	.	14	47	MN	1082	261	278	17	0.155963	3.5	3	-0.5	P	20.51	40.26
17	Freitas_SPG	2005	SGab	Heif	Sint	300	PCul	.	.	14	47	MN	1086	265	271	6	0.0550459	3	3	0	P	20.51	40.26
17	Freitas_SPG	2005	SGab	Heif	Sint	300	PCul	.	.	14	47	MN	1089	281	293	12	0.110092	3.5	3	-0.5	P	20.51	40.26
17	Freitas_SPG	2005	SGab	Heif	Taur	300	PCul	.	.	14	47	MN	1097	250	247	-3	-0.0275229	3	3.5	0.5	V	20.51	40.26
17	Freitas_SPG	2005	SGab	Heif	Sint	300	PCul	.	.	14	47	MN	1106	245	245	0	0	3	3	0	V	20.51	40.26
17	Freitas_SPG	2005	SGab	Heif	Sint	300	PCul	.	.	14	47	MN	1108	260	274	14	0.12844	3	3	0	P	20.51	40.26
17	Freitas_SPG	2005	SGab	Heif	Taur	300	PCul	.	.	14	47	MN	1118	236	245	9	0.0825688	3	2.5	-0.5	V	20.51	40.26
17	Freitas_SPG	2005	SGab	Heif	Taur	300	PCul	.	.	14	47	MN	1122	222	243	21	0.192661	2.5	2.5	0	V	20.51	40.26
17	Freitas_SPG	2005	SGab	Heif	Sint	300	PCul	.	.	14	47	MN	1125	280	289	9	0.0825688	3	3	0	V	20.51	40.26
17	Freitas_SPG	2005	SGab	Heif	Sint	300	PCul	.	.	14	47	MN	1133	274	286	12	0.110092	3	3.5	0.5	P	20.51	40.26
17	Freitas_SPG	2005	SGab	Heif	Taur	300	PCul	.	.	14	47	MN	1134	217	229	12	0.110092	3	2.5	-0.5	V	20.51	40.26
17	Freitas_SPG	2005	SGab	Heif	Taur	300	PCul	.	.	14	47	MN	1135	200	203	3	0.0275229	2.5	.	.	V	20.51	40.26
17	Freitas_SPG	2005	SGab	Heif	Sint	300	PCul	.	.	14	47	MN	1144	243	261	18	0.165138	3	3	0	V	20.51	40.26
17	Freitas_SPG	2005	SGab	Heif	Taur	300	PCul	.	.	14	47	MN	1160	229	245	16	0.146789	2.5	3	0.5	V	20.51	40.26
17	Freitas_SPG	2005	SGab	Heif	Sint	300	PCul	.	.	14	47	MN	1162	230	253	23	0.211009	2.5	3	0.5	V	20.51	40.26
17	Freitas_SPG	2005	SGab	Heif	Sint	300	PCul	.	.	14	47	MN	1168	230	252	22	0.201835	3	3	0	V	20.51	40.26
17	Freitas_SPG	2005	SGab	Heif	Sint	300	PCul	.	.	14	47	MN	1182	260	276	16	0.146789	3.5	3	-0.5	V	20.51	40.26
17	Freitas_SPG	2005	SGab	Heif	Sint	300	PCul	.	.	14	47	MN	1005	245	255	10	0.0917431	3	3	0	V	25.64	40.26
17	Freitas_SPG	2005	SGab	Heif	Taur	300	PCul	.	.	14	47	MN	1009	216	236	20	0.183486	3	3	0	V	25.64	40.26
17	Freitas_SPG	2005	SGab	Heif	Taur	300	PCul	.	.	14	47	MN	1013	237	262	25	0.229358	3	3	0	V	25.64	40.26
17	Freitas_SPG	2005	SGab	Heif	Sint	300	PCul	.	.	14	47	MN	1019	222	243	21	0.192661	3	2.5	-0.5	V	25.64	40.26
17	Freitas_SPG	2005	SGab	Heif	Sint	300	PCul	.	.	14	47	MN	1023	277	.	.	.	3	3	0	P	25.64	40.26
17	Freitas_SPG	2005	SGab	Heif	Taur	300	PCul	.	.	14	47	MN	1026	200	222	22	0.201835	3	2.5	-0.5	V	25.64	40.26
17	Freitas_SPG	2005	SGab	Heif	Sint	300	PCul	.	.	14	47	MN	1033	220	241	21	0.192661	3	2.5	-0.5	V	25.64	40.26
17	Freitas_SPG	2005	SGab	Heif	Sint	300	PCul	.	.	14	47	MN	1042	237	258	21	0.192661	3	3	0	V	25.64	40.26
17	Freitas_SPG	2005	SGab	Heif	Sint	300	PCul	.	.	14	47	MN	1044	227	242	15	0.137615	2.5	3	0.5	V	25.64	40.26
17	Freitas_SPG	2005	SGab	Heif	Sint	300	PCul	.	.	14	47	MN	1047	212	227	15	0.137615	2.5	2.5	0	V	25.64	40.26
17	Freitas_SPG	2005	SGab	Heif	Sint	300	PCul	.	.	14	47	MN	1049	218	239	21	0.192661	3	3	0	V	25.64	40.26
17	Freitas_SPG	2005	SGab	Heif	Taur	300	PCul	.	.	14	47	MN	1052	200	224	24	0.220183	2.5	2.5	0	V	25.64	40.26
17	Freitas_SPG	2005	SGab	Heif	Taur	300	PCul	.	.	14	47	MN	1058	212	220	8	0.0733945	2.5	3	0.5	V	25.64	40.26
17	Freitas_SPG	2005	SGab	Heif	Sint	300	PCul	.	.	14	47	MN	1059	263	280	17	0.155963	3.5	3	-0.5	P	25.64	40.26
17	Freitas_SPG	2005	SGab	Heif	Sint	300	PCul	.	.	14	47	MN	1062	208	233	25	0.229358	2.5	2.5	0	V	25.64	40.26
17	Freitas_SPG	2005	SGab	Heif	Sint	300	PCul	.	.	14	47	MN	1064	247	260	13	0.119266	3	3	0	V	25.64	40.26
17	Freitas_SPG	2005	SGab	Heif	Sint	300	PCul	.	.	14	47	MN	1071	235	253	18	0.165138	3	2.5	-0.5	V	25.64	40.26
17	Freitas_SPG	2005	SGab	Heif	Sint	300	PCul	.	.	14	47	MN	1085	239	250	11	0.100917	3	3	0	V	25.64	40.26
17	Freitas_SPG	2005	SGab	Heif	Sint	300	PCul	.	.	14	47	MN	1091	296	313	17	0.155963	3.5	.	.	P	25.64	40.26
17	Freitas_SPG	2005	SGab	Heif	Sint	300	PCul	.	.	14	47	MN	1094	259	276	17	0.155963	3	.	.	P	25.64	40.26
17	Freitas_SPG	2005	SGab	Heif	Sint	300	PCul	.	.	14	47	MN	1099	263	273	10	0.0917431	3	3	0	P	25.64	40.26
17	Freitas_SPG	2005	SGab	Heif	Taur	300	PCul	.	.	14	47	MN	1100	210	220	10	0.0917431	2.5	2.5	0	V	25.64	40.26
17	Freitas_SPG	2005	SGab	Heif	Sint	300	PCul	.	.	14	47	MN	1102	279	290	11	0.100917	3.5	3	-0.5	V	25.64	40.26
17	Freitas_SPG	2005	SGab	Heif	Sint	300	PCul	.	.	14	47	MN	1105	239	265	26	0.238532	3	3	0	V	25.64	40.26
17	Freitas_SPG	2005	SGab	Heif	Sint	300	PCul	.	.	14	47	MN	1109	256	270	14	0.12844	3.5	2.5	-1	V	25.64	40.26
17	Freitas_SPG	2005	SGab	Heif	Sint	300	PCul	.	.	14	47	MN	1114	283	285	2	0.0183486	3.5	3	-0.5	P	25.64	40.26
17	Freitas_SPG	2005	SGab	Heif	Sint	300	PCul	.	.	14	47	MN	1115	240	259	19	0.174312	3	.	.	V	25.64	40.26
17	Freitas_SPG	2005	SGab	Heif	Taur	300	PCul	.	.	14	47	MN	1119	262	276	14	0.12844	3	2.5	-0.5	V	25.64	40.26
17	Freitas_SPG	2005	SGab	Heif	Sint	300	PCul	.	.	14	47	MN	1128	273	282	9	0.0825688	3.5	3	-0.5	P	25.64	40.26
17	Freitas_SPG	2005	SGab	Heif	Taur	300	PCul	.	.	14	47	MN	1129	253	266	13	0.119266	3.5	3	-0.5	P	25.64	40.26
17	Freitas_SPG	2005	SGab	Heif	Sint	300	PCul	.	.	14	47	MN	1131	228	254	26	0.238532	3	2.5	-0.5	V	25.64	40.26
17	Freitas_SPG	2005	SGab	Heif	Taur	300	PCul	.	.	14	47	MN	1141	292	305	13	0.119266	3	3	0	P	25.64	40.26
17	Freitas_SPG	2005	SGab	Heif	Sint	300	PCul	.	.	14	47	MN	1147	270	283	13	0.119266	3.5	3	-0.5	V	25.64	40.26
17	Freitas_SPG	2005	SGab	Heif	Taur	300	PCul	.	.	14	47	MN	1148	245	265	20	0.183486	2.5	3	0.5	V	25.64	40.26
17	Freitas_SPG	2005	SGab	Heif	Sint	300	PCul	.	.	14	47	MN	1151	253	270	17	0.155963	3	3	0	P	25.64	40.26
17	Freitas_SPG	2005	SGab	Heif	Taur	300	PCul	.	.	14	47	MN	1154	192	200	8	0.0733945	2.5	3	0.5	V	25.64	40.26
17	Freitas_SPG	2005	SGab	Heif	Sint	300	PCul	.	.	14	47	MN	1161	221	240	19	0.174312	3	3	0	V	25.64	40.26
17	Freitas_SPG	2005	SGab	Heif	Taur	300	PCul	.	.	14	47	MN	1167	208	229	21	0.192661	3	2.5	-0.5	V	25.64	40.26
17	Freitas_SPG	2005	SGab	Heif	Taur	300	PCul	.	.	14	47	MN	1176	207	218	11	0.100917	3	3	0	V	25.64	40.26
17	Freitas_SPG	2005	SGab	Heif	Taur	300	PCul	.	.	14	47	MN	1014	251	265	14	0.12844	3.5	3.5	0	P	60.53	40.26
17	Freitas_SPG	2005	SGab	Heif	Taur	300	PCul	.	.	14	47	MN	1018	272	294	22	0.201835	3.5	3	-0.5	P	60.53	40.26
17	Freitas_SPG	2005	SGab	Heif	Sint	300	PCul	.	.	14	47	MN	1029	240	262	22	0.201835	3	3	0	V	60.53	40.26
17	Freitas_SPG	2005	SGab	Heif	Sint	300	PCul	.	.	14	47	MN	1030	280	290	10	0.0917431	3.5	3.5	0	P	60.53	40.26
17	Freitas_SPG	2005	SGab	Heif	Taur	300	PCul	.	.	14	47	MN	1032	282	293	11	0.100917	3	3	0	P	60.53	40.26
17	Freitas_SPG	2005	SGab	Heif	Sint	300	PCul	.	.	14	47	MN	1034	261	274	13	0.119266	3.5	3	-0.5	P	60.53	40.26
17	Freitas_SPG	2005	SGab	Heif	Sint	300	PCul	.	.	14	47	MN	1045	268	274	6	0.0550459	3.5	2.5	-1	V	60.53	40.26
17	Freitas_SPG	2005	SGab	Heif	Sint	300	PCul	.	.	14	47	MN	1046	233	243	10	0.0917431	3.5	3	-0.5	V	60.53	40.26
17	Freitas_SPG	2005	SGab	Heif	Taur	300	PCul	.	.	14	47	MN	1048	244	247	3	0.0275229	3	2.5	-0.5	V	60.53	40.26
17	Freitas_SPG	2005	SGab	Heif	Sint	300	PCul	.	.	14	47	MN	1051	281	300	19	0.174312	3.5	3	-0.5	P	60.53	40.26
17	Freitas_SPG	2005	SGab	Heif	Sint	300	PCul	.	.	14	47	MN	1053	260	274	14	0.12844	3.5	3	-0.5	P	60.53	40.26
17	Freitas_SPG	2005	SGab	Heif	Sint	300	PCul	.	.	14	47	MN	1054	297	310	13	0.119266	3.5	3	-0.5	P	60.53	40.26
17	Freitas_SPG	2005	SGab	Heif	Sint	300	PCul	.	.	14	47	MN	1063	250	264	14	0.12844	3.5	3.5	0	P	60.53	40.26
17	Freitas_SPG	2005	SGab	Heif	Sint	300	PCul	.	.	14	47	MN	1068	260	271	11	0.100917	3.5	3.5	0	V	60.53	40.26
17	Freitas_SPG	2005	SGab	Heif	Taur	300	PCul	.	.	14	47	MN	1069	223	232	9	0.0825688	3	3	0	V	60.53	40.26
17	Freitas_SPG	2005	SGab	Heif	Sint	300	PCul	.	.	14	47	MN	1072	300	312	12	0.110092	4	3.5	-0.5	P	60.53	40.26
17	Freitas_SPG	2005	SGab	Heif	Taur	300	PCul	.	.	14	47	MN	1090	241	246	5	0.0458716	3.5	2.5	-1	V	60.53	40.26
17	Freitas_SPG	2005	SGab	Heif	Sint	300	PCul	.	.	14	47	MN	1093	296	300	4	0.0366972	4	3	-1	P	60.53	40.26
17	Freitas_SPG	2005	SGab	Heif	Sint	300	PCul	.	.	14	47	MN	1096	302	322	20	0.183486	3	3.5	0.5	P	60.53	40.26
17	Freitas_SPG	2005	SGab	Heif	Sint	300	PCul	.	.	14	47	MN	1107	292	303	11	0.100917	3.5	3	-0.5	P	60.53	40.26
17	Freitas_SPG	2005	SGab	Heif	Sint	300	PCul	.	.	14	47	MN	1110	249	257	8	0.0733945	3.5	3	-0.5	V	60.53	40.26
17	Freitas_SPG	2005	SGab	Heif	Sint	300	PCul	.	.	14	47	MN	1116	260	270	10	0.0917431	3.5	3.5	0	P	60.53	40.26
17	Freitas_SPG	2005	SGab	Heif	Sint	300	PCul	.	.	14	47	MN	1117	305	339	34	0.311927	3.5	3.5	0	P	60.53	40.26
17	Freitas_SPG	2005	SGab	Heif	Sint	300	PCul	.	.	14	47	MN	1121	240	254	14	0.12844	3.5	3	-0.5	.	.	.
17	Freitas_SPG	2005	SGab	Heif	Taur	300	PCul	.	.	14	47	MN	1130	255	265	10	0.0917431	3.5	3	-0.5	V	60.53	40.26
17	Freitas_SPG	2005	SGab	Heif	Taur	300	PCul	.	.	14	47	MN	1136	240	252	12	0.110092	3.5	3	-0.5	V	60.53	40.26
17	Freitas_SPG	2005	SGab	Heif	Taur	300	PCul	.	.	14	47	MN	1137	335	355	20	0.183486	3.5	3	-0.5	P	60.53	40.26
17	Freitas_SPG	2005	SGab	Heif	Sint	300	PCul	.	.	14	47	MN	1145	280	291	11	0.100917	3.5	3	-0.5	P	60.53	40.26
17	Freitas_SPG	2005	SGab	Heif	Sint	300	PCul	.	.	14	47	MN	1149	235	248	13	0.119266	3.5	2.5	-1	V	60.53	40.26
17	Freitas_SPG	2005	SGab	Heif	Sint	300	PCul	.	.	14	47	MN	1155	250	265	15	0.137615	3.5	3	-0.5	V	60.53	40.26
17	Freitas_SPG	2005	SGab	Heif	Taur	300	PCul	.	.	14	47	MN	1157	245	258	13	0.119266	3.5	3	-0.5	V	60.53	40.26
17	Freitas_SPG	2005	SGab	Heif	Sint	300	PCul	.	.	14	47	MN	1164	266	288	22	0.201835	3.5	3	-0.5	P	60.53	40.26
17	Freitas_SPG	2005	SGab	Heif	Taur	300	PCul	.	.	14	47	MN	1165	273	286	13	0.119266	3.5	3	-0.5	P	60.53	40.26
17	Freitas_SPG	2005	SGab	Heif	Sint	300	PCul	.	.	14	47	MN	1173	252	161	-91	-0.834862	3.5	3.5	0	P	60.53	40.26
17	Freitas_SPG	2005	SGab	Heif	Taur	300	PCul	.	.	14	47	MN	1174	273	293	20	0.183486	3.5	3	-0.5	P	60.53	40.26
17	Freitas_SPG	2005	SGab	Heif	Sint	300	PCul	.	.	14	47	MN	1177	266	280	14	0.12844	3.5	3.5	0	V	60.53	40.26
17	Freitas_SPG	2005	SGab	Heif	Taur	300	PCul	.	.	14	47	MN	1178	279	289	10	0.0917431	3.5	3	-0.5	P	60.53	40.26
17	Freitas_SPG	2005	SGab	Heif	Taur	300	PCul	.	.	14	47	MN	1179	275	288	13	0.119266	3.5	3	-0.5	P	60.53	40.26
17	Freitas_SPG	2005	SGab	Heif	Taur	300	PCul	.	.	14	47	MN	1015	265	274	9	0.0825688	2.5	3	0.5	V	53.85	40.26
17	Freitas_SPG	2005	SGab	Heif	Taur	300	PCul	.	.	14	47	MN	1017	249	252	3	0.0275229	.	3	.	V	53.85	40.26
17	Freitas_SPG	2005	SGab	Heif	Taur	300	PCul	.	.	14	47	MN	1022	272	288	16	0.146789	3.5	3	-0.5	P	53.85	40.26
17	Freitas_SPG	2005	SGab	Heif	Sint	300	PCul	.	.	14	47	MN	1024	220	228	8	0.0733945	3.5	3.5	0	V	53.85	40.26
17	Freitas_SPG	2005	SGab	Heif	Sint	300	PCul	.	.	14	47	MN	1028	225	235	10	0.0917431	3	3	0	V	53.85	40.26
17	Freitas_SPG	2005	SGab	Heif	Sint	300	PCul	.	.	14	47	MN	1031	249	264	15	0.137615	3	3	0	P	53.85	40.26
17	Freitas_SPG	2005	SGab	Heif	Sint	300	PCul	.	.	14	47	MN	1035	261	269	8	0.0733945	3.5	3	-0.5	P	53.85	40.26
17	Freitas_SPG	2005	SGab	Heif	Sint	300	PCul	.	.	14	47	MN	1036	230	248	18	0.165138	3.5	3	-0.5	V	53.85	40.26
17	Freitas_SPG	2005	SGab	Heif	Taur	300	PCul	.	.	14	47	MN	1038	251	263	12	0.110092	3	2.5	-0.5	P	53.85	40.26
17	Freitas_SPG	2005	SGab	Heif	Sint	300	PCul	.	.	14	47	MN	1040	289	300	11	0.100917	3.5	3	-0.5	P	53.85	40.26
17	Freitas_SPG	2005	SGab	Heif	Sint	300	PCul	.	.	14	47	MN	1043	246	261	15	0.137615	3.5	3	-0.5	P	53.85	40.26
17	Freitas_SPG	2005	SGab	Heif	Sint	300	PCul	.	.	14	47	MN	1050	280	293	13	0.119266	3	2.5	-0.5	V	53.85	40.26
17	Freitas_SPG	2005	SGab	Heif	Taur	300	PCul	.	.	14	47	MN	1055	212	233	21	0.192661	3	3	0	V	53.85	40.26
17	Freitas_SPG	2005	SGab	Heif	Taur	300	PCul	.	.	14	47	MN	1061	261	276	15	0.137615	3	3	0	P	53.85	40.26
17	Freitas_SPG	2005	SGab	Heif	Sint	300	PCul	.	.	14	47	MN	1066	234	232	-2	-0.0183486	3.5	2.5	-1	V	53.85	40.26
17	Freitas_SPG	2005	SGab	Heif	Taur	300	PCul	.	.	14	47	MN	1073	227	250	23	0.211009	3	3	0	V	53.85	40.26
17	Freitas_SPG	2005	SGab	Heif	Sint	300	PCul	.	.	14	47	MN	1088	272	288	16	0.146789	3.5	3	-0.5	P	53.85	40.26
17	Freitas_SPG	2005	SGab	Heif	Sint	300	PCul	.	.	14	47	MN	1092	281	288	7	0.0642202	4	3	-1	P	53.85	40.26
17	Freitas_SPG	2005	SGab	Heif	Sint	300	PCul	.	.	14	47	MN	1098	250	263	13	0.119266	3.5	3.5	0	V	53.85	40.26
17	Freitas_SPG	2005	SGab	Heif	Sint	300	PCul	.	.	14	47	MN	1111	260	271	11	0.100917	3.5	2.5	-1	P	53.85	40.26
17	Freitas_SPG	2005	SGab	Heif	Sint	300	PCul	.	.	14	47	MN	1112	281	288	7	0.0642202	3.5	.	.	P	53.85	40.26
17	Freitas_SPG	2005	SGab	Heif	Sint	300	PCul	.	.	14	47	MN	1113	300	320	20	0.183486	3.5	3	-0.5	P	53.85	40.26
17	Freitas_SPG	2005	SGab	Heif	Sint	300	PCul	.	.	14	47	MN	1120	255	270	15	0.137615	3.5	.	.	P	53.85	40.26
17	Freitas_SPG	2005	SGab	Heif	Sint	300	PCul	.	.	14	47	MN	1123	266	275	9	0.0825688	3	3.5	0.5	V	53.85	40.26
17	Freitas_SPG	2005	SGab	Heif	Sint	300	PCul	.	.	14	47	MN	1124	271	277	6	0.0550459	3.5	3.5	0	P	53.85	40.26
17	Freitas_SPG	2005	SGab	Heif	Taur	300	PCul	.	.	14	47	MN	1127	256	269	13	0.119266	3.5	.	.	V	53.85	40.26
17	Freitas_SPG	2005	SGab	Heif	Taur	300	PCul	.	.	14	47	MN	1132	275	282	7	0.0642202	3.5	3	-0.5	P	53.85	40.26
17	Freitas_SPG	2005	SGab	Heif	Sint	300	PCul	.	.	14	47	MN	1139	276	290	14	0.12844	3.5	3.5	0	V	53.85	40.26
17	Freitas_SPG	2005	SGab	Heif	Taur	300	PCul	.	.	14	47	MN	1140	280	288	8	0.0733945	3.5	3	-0.5	V	53.85	40.26
17	Freitas_SPG	2005	SGab	Heif	Sint	300	PCul	.	.	14	47	MN	1146	282	288	6	0.0550459	4	.	.	P	53.85	40.26
17	Freitas_SPG	2005	SGab	Heif	Taur	300	PCul	.	.	14	47	MN	1156	265	282	17	0.155963	3.5	3	-0.5	P	53.85	40.26
17	Freitas_SPG	2005	SGab	Heif	Sint	300	PCul	.	.	14	47	MN	1158	252	267	15	0.137615	3.5	3	-0.5	P	53.85	40.26
17	Freitas_SPG	2005	SGab	Heif	Taur	300	PCul	.	.	14	47	MN	1159	226	232	6	0.0550459	2.5	3	0.5	V	53.85	40.26
17	Freitas_SPG	2005	SGab	Heif	Sint	300	PCul	.	.	14	47	MN	1163	242	252	10	0.0917431	3.5	3	-0.5	V	53.85	40.26
17	Freitas_SPG	2005	SGab	Heif	Taur	300	PCul	.	.	14	47	MN	1169	249	252	3	0.0275229	3	3	0	P	53.85	40.26
17	Freitas_SPG	2005	SGab	Heif	Taur	300	PCul	.	.	14	47	MN	1171	262	271	9	0.0825688	3	.	.	P	53.85	40.26
17	Freitas_SPG	2005	SGab	Heif	Taur	300	PCul	.	.	14	47	MN	1172	230	256	26	0.238532	3.5	2.5	-1	V	53.85	40.26
17	Freitas_SPG	2005	SGab	Heif	Taur	300	PCul	.	.	14	47	MN	1175	265	276	11	0.100917	3.5	.	.	P	53.85	40.26
17	Freitas_SPG	2005	SGab	Heif	Sint	300	PCul	.	.	14	47	MN	1181	275	294	19	0.174312	2.5	3.5	1	V	53.85	40.26
18	Freitas_SPG	2005	SGab	Heif	Sint	300	PCul	.	.	24	.	MN	1001	335	.	.	.	3	.	.	.	.	.
18	Freitas_SPG	2005	SGab	Heif	Taur	300	PCul	.	.	24	.	MN	1078	276	351	75	0.833333	2	2	0	P	71.43	48.88
18	Freitas_SPG	2005	SGab	Heif	Sint	300	PCul	.	.	24	.	MN	1079	317	.	.	.	2	.	.	.	.	.
18	Freitas_SPG	2005	SGab	Heif	Sint	300	PCul	.	.	24	.	MN	1082	307	375	68	0.755556	2.5	1	-1.5	P	71.43	48.88
18	Freitas_SPG	2005	SGab	Heif	Sint	300	PCul	.	.	24	.	MN	1086	285	345	60	0.666667	2	.	.	V	71.43	48.88
18	Freitas_SPG	2005	SGab	Heif	Sint	300	PCul	.	.	24	.	MN	1089	400	476	76	0.844444	3	3	0	P	71.43	48.88
18	Freitas_SPG	2005	SGab	Heif	Sint	300	PCul	.	.	24	.	MN	1108	318	400	82	0.911111	2.5	1	-1.5	P	71.43	48.88
18	Freitas_SPG	2005	SGab	Heif	Sint	300	PCul	.	.	24	.	MN	1133	320	395	75	0.833333	3	2	-1	P	71.43	48.88
18	Freitas_SPG	2005	SGab	Heif	Sint	300	PCul	.	.	24	.	MN	1182	311	354	43	0.477778	2.5	2	-0.5	V	71.43	48.88
18	Freitas_SPG	2005	SGab	Heif	Sint	300	PCul	.	.	24	.	MN	1023	318	391	73	0.811111	2.5	2	-0.5	P	100	48.88
18	Freitas_SPG	2005	SGab	Heif	Sint	300	PCul	.	.	24	.	MN	1059	350	390	40	0.444444	3	2	-1	P	100	48.88
18	Freitas_SPG	2005	SGab	Heif	Sint	300	PCul	.	.	24	.	MN	1091	357	430	73	0.811111	3	2	-1	P	100	48.88
18	Freitas_SPG	2005	SGab	Heif	Sint	300	PCul	.	.	24	.	MN	1094	340	420	80	0.888889	2.5	2	-0.5	P	100	48.88
18	Freitas_SPG	2005	SGab	Heif	Sint	300	PCul	.	.	24	.	MN	1099	334	404	70	0.777778	3	2	-1	P	100	48.88
18	Freitas_SPG	2005	SGab	Heif	Sint	300	PCul	.	.	24	.	MN	1114	.	.	.	.	.	.	.	.	.	.
18	Freitas_SPG	2005	SGab	Heif	Sint	300	PCul	.	.	24	.	MN	1128	352	396	44	0.488889	3	3	0	P	100	48.88
18	Freitas_SPG	2005	SGab	Heif	Taur	300	PCul	.	.	24	.	MN	1129	307	.	.	.	2.5	.	.	.	.	.
18	Freitas_SPG	2005	SGab	Heif	Taur	300	PCul	.	.	24	.	MN	1141	363	435	72	0.8	2.5	2	-0.5	P	100	48.88
18	Freitas_SPG	2005	SGab	Heif	Sint	300	PCul	.	.	24	.	MN	1151	.	.	.	.	.	.	.	.	.	.
18	Freitas_SPG	2005	SGab	Heif	Taur	300	PCul	.	.	24	.	MN	1014	305	375	70	0.777778	3.5	2	-1.5	P	62.5	48.88
18	Freitas_SPG	2005	SGab	Heif	Taur	300	PCul	.	.	24	.	MN	1018	355	448	93	1.03333	2.5	3	0.5	P	62.5	48.88
18	Freitas_SPG	2005	SGab	Heif	Sint	300	PCul	.	.	24	.	MN	1030	368	.	.	.	3.5	.	.	.	.	.
18	Freitas_SPG	2005	SGab	Heif	Taur	300	PCul	.	.	24	.	MN	1032	392	440	48	0.533333	3	3	0	V	62.5	48.88
18	Freitas_SPG	2005	SGab	Heif	Sint	300	PCul	.	.	24	.	MN	1034	350	410	60	0.666667	2.5	1	-1.5	P	62.5	48.88
18	Freitas_SPG	2005	SGab	Heif	Sint	300	PCul	.	.	24	.	MN	1051	347	444	97	1.07778	2.5	3	0.5	P	62.5	48.88
18	Freitas_SPG	2005	SGab	Heif	Sint	300	PCul	.	.	24	.	MN	1053	327	391	64	0.711111	2.5	2	-0.5	V	62.5	48.88
18	Freitas_SPG	2005	SGab	Heif	Sint	300	PCul	.	.	24	.	MN	1054	366	438	72	0.8	3	3	0	P	62.5	48.88
18	Freitas_SPG	2005	SGab	Heif	Sint	300	PCul	.	.	24	.	MN	1063	.	.	.	.	.	.	.	.	.	.
18	Freitas_SPG	2005	SGab	Heif	Sint	300	PCul	.	.	24	.	MN	1093	340	405	65	0.722222	2.5	2	-0.5	V	62.5	48.88
18	Freitas_SPG	2005	SGab	Heif	Sint	300	PCul	.	.	24	.	MN	1096	398	445	47	0.522222	2.5	2	-0.5	V	62.5	48.88
18	Freitas_SPG	2005	SGab	Heif	Sint	300	PCul	.	.	24	.	MN	1107	340	418	78	0.866667	2.5	2	-0.5	V	62.5	48.88
18	Freitas_SPG	2005	SGab	Heif	Sint	300	PCul	.	.	24	.	MN	1116	292	326	34	0.377778	3	2	-1	V	62.5	48.88
18	Freitas_SPG	2005	SGab	Heif	Sint	300	PCul	.	.	24	.	MN	1117	361	426	65	0.722222	3	3	0	P	62.5	48.88
18	Freitas_SPG	2005	SGab	Heif	Taur	300	PCul	.	.	24	.	MN	1137	425	498	73	0.811111	3	2	-1	P	62.5	48.88
18	Freitas_SPG	2005	SGab	Heif	Sint	300	PCul	.	.	24	.	MN	1145	.	.	.	.	.	.	.	.	.	.
18	Freitas_SPG	2005	SGab	Heif	Sint	300	PCul	.	.	24	.	MN	1164	365	425	60	0.666667	3.5	4	0.5	P	62.5	48.88
18	Freitas_SPG	2005	SGab	Heif	Taur	300	PCul	.	.	24	.	MN	1165	335	405	70	0.777778	3	3	0	P	62.5	48.88
18	Freitas_SPG	2005	SGab	Heif	Sint	300	PCul	.	.	24	.	MN	1173	308	.	.	.	2	.	.	.	.	.
18	Freitas_SPG	2005	SGab	Heif	Taur	300	PCul	.	.	24	.	MN	1174	340	.	.	.	2.5	.	.	.	.	.
18	Freitas_SPG	2005	SGab	Heif	Taur	300	PCul	.	.	24	.	MN	1178	331	428	97	1.07778	3	1	-2	P	62.5	48.88
18	Freitas_SPG	2005	SGab	Heif	Taur	300	PCul	.	.	24	.	MN	1179	321	.	.	.	2.5	.	.	.	.	.
18	Freitas_SPG	2005	SGab	Heif	Taur	300	PCul	.	.	24	.	MN	1022	315	387	72	0.8	2	1	-1	P	66.67	48.88
18	Freitas_SPG	2005	SGab	Heif	Sint	300	PCul	.	.	24	.	MN	1031	280	345	65	0.722222	2.5	3	0.5	V	66.67	48.88
18	Freitas_SPG	2005	SGab	Heif	Sint	300	PCul	.	.	24	.	MN	1035	316	365	49	0.544444	2.5	.	.	V	66.67	48.88
18	Freitas_SPG	2005	SGab	Heif	Taur	300	PCul	.	.	24	.	MN	1038	315	370	55	0.611111	2.5	3	0.5	P	66.67	48.88
18	Freitas_SPG	2005	SGab	Heif	Sint	300	PCul	.	.	24	.	MN	1040	340	389	49	0.544444	2.5	2	-0.5	V	66.67	48.88
18	Freitas_SPG	2005	SGab	Heif	Sint	300	PCul	.	.	24	.	MN	1043	.	.	.	.	.	.	.	.	.	.
18	Freitas_SPG	2005	SGab	Heif	Taur	300	PCul	.	.	24	.	MN	1061	400	462	62	0.688889	3	3	0	P	66.67	48.88
18	Freitas_SPG	2005	SGab	Heif	Sint	300	PCul	.	.	24	.	MN	1088	335	426	91	1.01111	2.5	4	1.5	P	66.67	48.88
18	Freitas_SPG	2005	SGab	Heif	Sint	300	PCul	.	.	24	.	MN	1092	.	.	.	.	.	.	.	.	.
18	Freitas_SPG	2005	SGab	Heif	Sint	300	PCul	.	.	24	.	MN	1111	318	386	68	0.755556	2.5	1	-1.5	P	66.67	48.88
18	Freitas_SPG	2005	SGab	Heif	Sint	300	PCul	.	.	24	.	MN	1112	.	.	.	.	.	.	.	.	.	.
18	Freitas_SPG	2005	SGab	Heif	Sint	300	PCul	.	.	24	.	MN	1113	371	408	37	0.411111	3	2	-1	V	66.67	48.88
18	Freitas_SPG	2005	SGab	Heif	Sint	300	PCul	.	.	24	.	MN	1120	292	365	73	0.811111	2.5	3	0.5	P	66.67	48.88
18	Freitas_SPG	2005	SGab	Heif	Sint	300	PCul	.	.	24	.	MN	1124	376	439	63	0.7	3	3	0	P	66.67	48.88
18	Freitas_SPG	2005	SGab	Heif	Taur	300	PCul	.	.	24	.	MN	1132	317	362	45	0.5	2.5	2	-0.5	V	66.67	48.88
18	Freitas_SPG	2005	SGab	Heif	Sint	300	PCul	.	.	24	.	MN	1146	340	402	62	0.688889	3.5	4	0.5	P	66.67	48.88
18	Freitas_SPG	2005	SGab	Heif	Taur	300	PCul	.	.	24	.	MN	1156	326	406	80	0.888889	3	3	0	P	66.67	48.88
18	Freitas_SPG	2005	SGab	Heif	Sint	300	PCul	.	.	24	.	MN	1158	330	.	.	.	2.5	.	.	.	.	.
18	Freitas_SPG	2005	SGab	Heif	Taur	300	PCul	.	.	24	.	MN	1169	281	340	59	0.655556	2.5	1	-1.5	P	66.67	48.88
18	Freitas_SPG	2005	SGab	Heif	Taur	300	PCul	.	.	24	.	MN	1171	323	.	.	.	2.5	.	.	.	.	.
18	Freitas_SPG	2005	SGab	Heif	Taur	300	PCul	.	.	24	.	MN	1175	.	.	.	.	.	.	.	.	.	.
19	Freitas_SPG	2005	SGab	Heif	Taur	300	PCul	.	.	14	44	MN	3	262	285	23	0.214953	3	2.5	-0.5	V	20	27.07
19	Freitas_SPG	2005	SGab	Heif	Taur	300	PCul	.	.	14	44	MN	5	246	257	11	0.102804	3	2.5	-0.5	P	20	27.07
19	Freitas_SPG	2005	SGab	Heif	Taur	300	PCul	.	.	14	44	MN	10	259	275	16	0.149533	3	2	-1	V	20	27.07
19	Freitas_SPG	2005	SGab	Heif	Sint	300	PCul	.	.	14	44	MN	16	266	283	17	0.158879	3	3	0	P	20	27.07
19	Freitas_SPG	2005	SGab	Heif	Sint	300	PCul	.	.	14	44	MN	20	236	250	14	0.130841	3.5	3	-0.5	V	20	27.07
19	Freitas_SPG	2005	SGab	Heif	Taur	300	PCul	.	.	14	44	MN	21	220	.	.	.	3	.	.	V	20	27.07
19	Freitas_SPG	2005	SGab	Heif	Sint	300	PCul	.	.	14	44	MN	22	300	318	18	0.168224	3.5	3.5	0	V	20	27.07
19	Freitas_SPG	2005	SGab	Heif	Sint	300	PCul	.	.	14	44	MN	31	223	.	.	.	3	.	.	V	20	27.07
19	Freitas_SPG	2005	SGab	Heif	Taur	300	PCul	.	.	14	44	MN	43	248	262	14	0.130841	3	3	0	V	20	27.07
19	Freitas_SPG	2005	SGab	Heif	Taur	300	PCul	.	.	14	44	MN	47	241	260	19	0.17757	3.5	3	-0.5	P	20	27.07
19	Freitas_SPG	2005	SGab	Heif	Sint	300	PCul	.	.	14	44	MN	55	245	262	17	0.158879	3	3	0	V	20	27.07
19	Freitas_SPG	2005	SGab	Heif	Taur	300	PCul	.	.	14	44	MN	59	226	.	.	.	3	.	.	V	20	27.07
19	Freitas_SPG	2005	SGab	Heif	Sint	300	PCul	.	.	14	44	MN	61	223	.	.	.	3	.	.	V	20	27.07
19	Freitas_SPG	2005	SGab	Heif	Sint	300	PCul	.	.	14	44	MN	102	270	297	27	0.252336	3	3	0	V	20	27.07
19	Freitas_SPG	2005	SGab	Heif	Sint	300	PCul	.	.	14	44	MN	104	307	312	5	0.046729	3.5	4	0.5	P	20	27.07
19	Freitas_SPG	2005	SGab	Heif	Taur	300	PCul	.	.	14	44	MN	105	267	280	13	0.121495	3	3	0	V	20	27.07
19	Freitas_SPG	2005	SGab	Heif	Sint	300	PCul	.	.	14	44	MN	108	275	305	30	0.280374	3	3.5	0.5	V	20	27.07
19	Freitas_SPG	2005	SGab	Heif	Taur	300	PCul	.	.	14	44	MN	111	240	265	25	0.233645	3	3.5	0.5	V	20	27.07
19	Freitas_SPG	2005	SGab	Heif	Taur	300	PCul	.	.	14	44	MN	118	237	255	18	0.168224	3	3	0	P	20	27.07
19	Freitas_SPG	2005	SGab	Heif	Taur	300	PCul	.	.	14	44	MN	129	271	283	12	0.11215	3.5	3	-0.5	V	20	27.07
19	Freitas_SPG	2005	SGab	Heif	Taur	300	PCul	.	.	14	44	MN	134	214	.	.	.	3	.	.	V	20	27.07
19	Freitas_SPG	2005	SGab	Heif	Taur	300	PCul	.	.	14	44	MN	137	240	259	19	0.17757	2.5	2.5	0	V	20	27.07
19	Freitas_SPG	2005	SGab	Heif	Taur	300	PCul	.	.	14	44	MN	141	260	283	23	0.214953	3	3	0	V	20	27.07
19	Freitas_SPG	2005	SGab	Heif	Taur	300	PCul	.	.	14	44	MN	142	242	250	8	0.0747664	3	3	0	V	20	27.07
19	Freitas_SPG	2005	SGab	Heif	Taur	300	PCul	.	.	14	44	MN	147	262	285	23	0.214953	3	3	0	V	20	27.07
19	Freitas_SPG	2005	SGab	Heif	Sint	300	PCul	.	.	14	44	MN	153	236	255	19	0.17757	3	3	0	V	20	27.07
19	Freitas_SPG	2005	SGab	Heif	Sint	300	PCul	.	.	14	44	MN	167	216	.	.	.	3	.	.	V	20	27.07
19	Freitas_SPG	2005	SGab	Heif	Sint	300	PCul	.	.	14	44	MN	191	293	307	14	0.130841	3.5	3.5	0	V	20	27.07
19	Freitas_SPG	2005	SGab	Heif	Sint	300	PCul	.	.	14	44	MN	198	250	265	15	0.140187	3	3	0	V	20	27.07
19	Freitas_SPG	2005	SGab	Heif	Sint	300	PCul	.	.	14	44	MN	201	241	247	6	0.0560748	3.5	3	-0.5	P	20	27.07
19	Freitas_SPG	2005	SGab	Heif	Taur	300	PCul	.	.	14	44	MN	233	266	272	6	0.0560748	3	3	0	V	20	27.07
19	Freitas_SPG	2005	SGab	Heif	Sint	300	PCul	.	.	14	44	MN	237	245	272	27	0.252336	3	3	0	V	20	27.07
19	Freitas_SPG	2005	SGab	Heif	Sint	300	PCul	.	.	14	44	MN	244	250	260	10	0.0934579	3	3	0	V	20	27.07
19	Freitas_SPG	2005	SGab	Heif	Sint	300	PCul	.	.	14	44	MN	249	298	325	27	0.252336	3	3.5	0.5	V	20	27.07
19	Freitas_SPG	2005	SGab	Heif	Sint	300	PCul	.	.	14	44	MN	253	264	285	21	0.196262	3.5	3	-0.5	V	20	27.07
19	Freitas_SPG	2005	SGab	Heif	Sint	300	PCul	.	.	14	44	MN	259	239	255	16	0.149533	3.5	3.5	0	P	20	27.07
19	Freitas_SPG	2005	SGab	Heif	Taur	300	PCul	.	.	14	44	MN	261	300	320	20	0.186916	3.5	3.5	0	P	20	27.07
19	Freitas_SPG	2005	SGab	Heif	Sint	300	PCul	.	.	14	44	MN	264	229	.	.	.	3	.	.	V	20	27.07
19	Freitas_SPG	2005	SGab	Heif	Taur	300	PCul	.	.	14	44	MN	274	216	.	.	.	2.5	.	.	V	20	27.07
19	Freitas_SPG	2005	SGab	Heif	Taur	300	PCul	.	.	14	44	MN	277	223	.	.	.	3	.	.	V	20	27.07
19	Freitas_SPG	2005	SGab	Heif	Sint	300	PCul	.	.	14	44	MN	278	282	295	13	0.121495	3	3	0	P	20	27.07
19	Freitas_SPG	2005	SGab	Heif	Sint	300	PCul	.	.	14	44	MN	288	255	272	17	0.158879	3	3	0	V	20	27.07
19	Freitas_SPG	2005	SGab	Heif	Sint	300	PCul	.	.	14	44	MN	293	232	.	.	.	3	.	.	V	20	27.07
19	Freitas_SPG	2005	SGab	Heif	Sint	300	PCul	.	.	14	44	MN	305	263	285	22	0.205607	3.5	3.5	0	V	20	27.07
19	Freitas_SPG	2005	SGab	Heif	Sint	300	PCul	.	.	14	44	MN	307	248	250	2	0.0186916	3.5	3	-0.5	V	20	27.07
19	Freitas_SPG	2005	SGab	Heif	Taur	300	PCul	.	.	14	44	MN	2	212	.	.	.	2	.	.	V	25	27.07
19	Freitas_SPG	2005	SGab	Heif	Sint	300	PCul	.	.	14	44	MN	8	226	.	.	.	3	.	.	V	25	27.07
19	Freitas_SPG	2005	SGab	Heif	Sint	300	PCul	.	.	14	44	MN	9	245	267	22	0.205607	3	3	0	P	25	27.07
19	Freitas_SPG	2005	SGab	Heif	Sint	300	PCul	.	.	14	44	MN	13	257	287	30	0.280374	3	3	0	V	25	27.07
19	Freitas_SPG	2005	SGab	Heif	Taur	300	PCul	.	.	14	44	MN	15	208	.	.	.	3	.	.	V	25	27.07
19	Freitas_SPG	2005	SGab	Heif	Taur	300	PCul	.	.	14	44	MN	24	241	260	19	0.17757	3	3	0	P	25	27.07
19	Freitas_SPG	2005	SGab	Heif	Taur	300	PCul	.	.	14	44	MN	25	239	255	16	0.149533	3.5	3	-0.5	V	25	27.07
19	Freitas_SPG	2005	SGab	Heif	Taur	300	PCul	.	.	14	44	MN	26	275	290	15	0.140187	3	3	0	V	25	27.07
19	Freitas_SPG	2005	SGab	Heif	Sint	300	PCul	.	.	14	44	MN	29	197	.	.	.	2	.	.	P	25	27.07
19	Freitas_SPG	2005	SGab	Heif	Sint	300	PCul	.	.	14	44	MN	32	269	290	21	0.196262	3	3	0	V	25	27.07
19	Freitas_SPG	2005	SGab	Heif	Sint	300	PCul	.	.	14	44	MN	33	299	300	1	0.00934579	3	3.5	0.5	P	25	27.07
19	Freitas_SPG	2005	SGab	Heif	Sint	300	PCul	.	.	14	44	MN	35	218	.	.	.	2.5	.	.	V	25	27.07
19	Freitas_SPG	2005	SGab	Heif	Sint	300	PCul	.	.	14	44	MN	36	220	.	.	.	3	.	.	V	25	27.07
19	Freitas_SPG	2005	SGab	Heif	Sint	300	PCul	.	.	14	44	MN	41	228	.	.	.	3	.	.	V	25	27.07
19	Freitas_SPG	2005	SGab	Heif	Sint	300	PCul	.	.	14	44	MN	51	213	.	.	.	3	.	.	V	25	27.07
19	Freitas_SPG	2005	SGab	Heif	Sint	300	PCul	.	.	14	44	MN	58	247	270	23	0.214953	3	3	0	P	25	27.07
19	Freitas_SPG	2005	SGab	Heif	Taur	300	PCul	.	.	14	44	MN	101	302	310	8	0.0747664	3.5	3.5	0	P	25	27.07
19	Freitas_SPG	2005	SGab	Heif	Taur	300	PCul	.	.	14	44	MN	110	250	270	20	0.186916	3.5	3.5	0	V	25	27.07
19	Freitas_SPG	2005	SGab	Heif	Sint	300	PCul	.	.	14	44	MN	117	247	270	23	0.214953	3	3.5	0.5	V	25	27.07
19	Freitas_SPG	2005	SGab	Heif	Taur	300	PCul	.	.	14	44	MN	122	225	.	.	.	3	.	.	V	25	27.07
19	Freitas_SPG	2005	SGab	Heif	Taur	300	PCul	.	.	14	44	MN	132	225	.	.	.	3	.	.	V	25	27.07
19	Freitas_SPG	2005	SGab	Heif	Taur	300	PCul	.	.	14	44	MN	135	255	270	15	0.140187	3	3	0	P	25	27.07
19	Freitas_SPG	2005	SGab	Heif	Sint	300	PCul	.	.	14	44	MN	140	288	295	7	0.0654206	3	3.5	0.5	P	25	27.07
19	Freitas_SPG	2005	SGab	Heif	Taur	300	PCul	.	.	14	44	MN	148	253	270	17	0.158879	2.5	3	0.5	P	25	27.07
19	Freitas_SPG	2005	SGab	Heif	Sint	300	PCul	.	.	14	44	MN	149	258	280	22	0.205607	3	3.5	0.5	V	25	27.07
19	Freitas_SPG	2005	SGab	Heif	Taur	300	PCul	.	.	14	44	MN	152	240	255	15	0.140187	2.5	3	0.5	V	25	27.07
19	Freitas_SPG	2005	SGab	Heif	Sint	300	PCul	.	.	14	44	MN	173	236	247	11	0.102804	3.5	3	-0.5	V	25	27.07
19	Freitas_SPG	2005	SGab	Heif	Taur	300	PCul	.	.	14	44	MN	182	219	.	.	.	3	.	.	V	25	27.07
19	Freitas_SPG	2005	SGab	Heif	Sint	300	PCul	.	.	14	44	MN	187	232	.	.	.	3	.	.	V	25	27.07
19	Freitas_SPG	2005	SGab	Heif	Taur	300	PCul	.	.	14	44	MN	190	243	260	17	0.158879	3	3	0	V	25	27.07
19	Freitas_SPG	2005	SGab	Heif	Sint	300	PCul	.	.	14	44	MN	204	228	.	.	.	3	.	.	V	25	27.07
19	Freitas_SPG	2005	SGab	Heif	Taur	300	PCul	.	.	14	44	MN	212	255	280	25	0.233645	3	3.5	0.5	P	25	27.07
19	Freitas_SPG	2005	SGab	Heif	Sint	300	PCul	.	.	14	44	MN	224	252	277	25	0.233645	3	3.5	0.5	V	25	27.07
19	Freitas_SPG	2005	SGab	Heif	Taur	300	PCul	.	.	14	44	MN	243	279	285	6	0.0560748	3	3.5	0.5	V	25	27.07
19	Freitas_SPG	2005	SGab	Heif	Sint	300	PCul	.	.	14	44	MN	247	276	297	21	0.196262	3	3.5	0.5	V	25	27.07
19	Freitas_SPG	2005	SGab	Heif	Sint	300	PCul	.	.	14	44	MN	250	223	.	.	.	3	.	.	V	25	27.07
19	Freitas_SPG	2005	SGab	Heif	Taur	300	PCul	.	.	14	44	MN	257	241	270	29	0.271028	3	3.5	0.5	P	25	27.07
19	Freitas_SPG	2005	SGab	Heif	Sint	300	PCul	.	.	14	44	MN	262	223	.	.	.	3	.	.	V	25	27.07
19	Freitas_SPG	2005	SGab	Heif	Taur	300	PCul	.	.	14	44	MN	263	230	.	.	.	3.5	.	.	V	25	27.07
19	Freitas_SPG	2005	SGab	Heif	Taur	300	PCul	.	.	14	44	MN	268	220	.	.	.	2.5	.	.	V	25	27.07
19	Freitas_SPG	2005	SGab	Heif	Sint	300	PCul	.	.	14	44	MN	272	229	.	.	.	3	.	.	V	25	27.07
19	Freitas_SPG	2005	SGab	Heif	Taur	300	PCul	.	.	14	44	MN	273	268	300	32	0.299065	3	3.5	0.5	V	25	27.07
19	Freitas_SPG	2005	SGab	Heif	Taur	300	PCul	.	.	14	44	MN	287	232	270	38	0.35514	3	2.5	-0.5	V	25	27.07
19	Freitas_SPG	2005	SGab	Heif	Taur	300	PCul	.	.	14	44	MN	290	242	262	20	0.186916	3	3	0	V	25	27.07
19	Freitas_SPG	2005	SGab	Heif	Taur	300	PCul	.	.	14	44	MN	1	323	335	12	0.11215	4	4	0	P	59.09	27.07
19	Freitas_SPG	2005	SGab	Heif	Sint	300	PCul	.	.	14	44	MN	4	280	292	12	0.11215	3	3	0	P	59.09	27.07
19	Freitas_SPG	2005	SGab	Heif	Sint	300	PCul	.	.	14	44	MN	17	306	305	-1	-0.00934579	3.5	3	-0.5	V	59.09	27.07
19	Freitas_SPG	2005	SGab	Heif	Taur	300	PCul	.	.	14	44	MN	18	270	280	10	0.0934579	3	3	0	P	59.09	27.07
19	Freitas_SPG	2005	SGab	Heif	Taur	300	PCul	.	.	14	44	MN	19	288	300	12	0.11215	3	3.5	0.5	V	59.09	27.07
19	Freitas_SPG	2005	SGab	Heif	Sint	300	PCul	.	.	14	44	MN	23	275	286	11	0.102804	3.5	3	-0.5	P	59.09	27.07
19	Freitas_SPG	2005	SGab	Heif	Sint	300	PCul	.	.	14	44	MN	39	294	315	21	0.196262	3.5	3.5	0	V	59.09	27.07
19	Freitas_SPG	2005	SGab	Heif	Sint	300	PCul	.	.	14	44	MN	53	294	307	13	0.121495	4	3.5	-0.5	P	59.09	27.07
19	Freitas_SPG	2005	SGab	Heif	Taur	300	PCul	.	.	14	44	MN	54	243	260	17	0.158879	3	3	0	V	59.09	27.07
19	Freitas_SPG	2005	SGab	Heif	Sint	300	PCul	.	.	14	44	MN	60	274	305	31	0.28972	3.5	3.5	0	V	59.09	27.07
19	Freitas_SPG	2005	SGab	Heif	Sint	300	PCul	.	.	14	44	MN	64	260	280	20	0.186916	3	3	0	V	59.09	27.07
19	Freitas_SPG	2005	SGab	Heif	Sint	300	PCul	.	.	14	44	MN	77	277	291	14	0.130841	3.5	3.5	0	P	59.09	27.07
19	Freitas_SPG	2005	SGab	Heif	Sint	300	PCul	.	.	14	44	MN	106	272	280	8	0.0747664	3.5	3	-0.5	V	59.09	27.07
19	Freitas_SPG	2005	SGab	Heif	Taur	300	PCul	.	.	14	44	MN	109	288	300	12	0.11215	3	3.5	0.5	P	59.09	27.07
19	Freitas_SPG	2005	SGab	Heif	Sint	300	PCul	.	.	14	44	MN	119	283	300	17	0.158879	3	3.5	0.5	V	59.09	27.07
19	Freitas_SPG	2005	SGab	Heif	Sint	300	PCul	.	.	14	44	MN	120	263	280	17	0.158879	3.5	3.5	0	V	59.09	27.07
19	Freitas_SPG	2005	SGab	Heif	Sint	300	PCul	.	.	14	44	MN	123	270	290	20	0.186916	3.5	4	0.5	P	59.09	27.07
19	Freitas_SPG	2005	SGab	Heif	Sint	300	PCul	.	.	14	44	MN	125	278	293	15	0.140187	3.5	3.5	0	P	59.09	27.07
19	Freitas_SPG	2005	SGab	Heif	Taur	300	PCul	.	.	14	44	MN	128	239	250	11	0.102804	2.5	2	-0.5	P	59.09	27.07
19	Freitas_SPG	2005	SGab	Heif	Sint	300	PCul	.	.	14	44	MN	138	299	313	14	0.130841	3.5	3.5	0	V	59.09	27.07
19	Freitas_SPG	2005	SGab	Heif	Taur	300	PCul	.	.	14	44	MN	139	262	290	28	0.261682	3	3	0	P	59.09	27.07
19	Freitas_SPG	2005	SGab	Heif	Sint	300	PCul	.	.	14	44	MN	143	286	305	19	0.17757	3.5	4	0.5	P	59.09	27.07
19	Freitas_SPG	2005	SGab	Heif	Taur	300	PCul	.	.	14	44	MN	144	344	370	26	0.242991	3.5	4	0.5	P	59.09	27.07
19	Freitas_SPG	2005	SGab	Heif	Taur	300	PCul	.	.	14	44	MN	145	288	310	22	0.205607	3	3.5	0.5	P	59.09	27.07
19	Freitas_SPG	2005	SGab	Heif	Sint	300	PCul	.	.	14	44	MN	146	307	327	20	0.186916	3	3.5	0.5	P	59.09	27.07
19	Freitas_SPG	2005	SGab	Heif	Taur	300	PCul	.	.	14	44	MN	161	263	270	7	0.0654206	3.5	3	-0.5	V	59.09	27.07
19	Freitas_SPG	2005	SGab	Heif	Sint	300	PCul	.	.	14	44	MN	181	247	270	23	0.214953	3.5	3	-0.5	V	59.09	27.07
19	Freitas_SPG	2005	SGab	Heif	Sint	300	PCul	.	.	14	44	MN	186	322	332	10	0.0934579	4	3.5	-0.5	P	59.09	27.07
19	Freitas_SPG	2005	SGab	Heif	Sint	300	PCul	.	.	14	44	MN	197	281	305	24	0.224299	3	3.5	0.5	P	59.09	27.07
19	Freitas_SPG	2005	SGab	Heif	Sint	300	PCul	.	.	14	44	MN	200	276	293	17	0.158879	3	3.5	0.5	P	59.09	27.07
19	Freitas_SPG	2005	SGab	Heif	Sint	300	PCul	.	.	14	44	MN	239	264	280	16	0.149533	3.5	3.5	0	P	59.09	27.07
19	Freitas_SPG	2005	SGab	Heif	Sint	300	PCul	.	.	14	44	MN	241	278	290	12	0.11215	3.5	3.5	0	V	59.09	27.07
19	Freitas_SPG	2005	SGab	Heif	Taur	300	PCul	.	.	14	44	MN	251	301	315	14	0.130841	3.5	3.5	0	P	59.09	27.07
19	Freitas_SPG	2005	SGab	Heif	Sint	300	PCul	.	.	14	44	MN	254	286	296	10	0.0934579	3.5	3.5	0	P	59.09	27.07
19	Freitas_SPG	2005	SGab	Heif	Taur	300	PCul	.	.	14	44	MN	255	276	295	19	0.17757	3.5	3.5	0	V	59.09	27.07
19	Freitas_SPG	2005	SGab	Heif	Sint	300	PCul	.	.	14	44	MN	256	290	307	17	0.158879	3.5	3.5	0	V	59.09	27.07
19	Freitas_SPG	2005	SGab	Heif	Taur	300	PCul	.	.	14	44	MN	258	328	353	25	0.233645	3	3.5	0.5	P	59.09	27.07
19	Freitas_SPG	2005	SGab	Heif	Sint	300	PCul	.	.	14	44	MN	271	285	295	10	0.0934579	3.5	3.5	0	V	59.09	27.07
19	Freitas_SPG	2005	SGab	Heif	Sint	300	PCul	.	.	14	44	MN	284	274	287	13	0.121495	3.5	3.5	0	P	59.09	27.07
19	Freitas_SPG	2005	SGab	Heif	Taur	300	PCul	.	.	14	44	MN	286	253	265	12	0.11215	3	3	0	P	59.09	27.07
19	Freitas_SPG	2005	SGab	Heif	Sint	300	PCul	.	.	14	44	MN	291	258	270	12	0.11215	3	3	0	P	59.09	27.07
19	Freitas_SPG	2005	SGab	Heif	Sint	300	PCul	.	.	14	44	MN	298	265	283	18	0.168224	3	3	0	V	59.09	27.07
19	Freitas_SPG	2005	SGab	Heif	Taur	300	PCul	.	.	14	44	MN	299	300	315	15	0.140187	3.5	3.5	0	P	59.09	27.07
19	Freitas_SPG	2005	SGab	Heif	Taur	300	PCul	.	.	14	44	MN	306	270	280	10	0.0934579	3	3	0	V	59.09	27.07
20	Silva_MD	2010	Bage	Heif	Taur	362	PCul	.	.	14	.	MN	1	240	296	56	0.523364	3.2	4	0.8	V	71.43	76.43
20	Silva_MD	2010	Bage	Heif	Taur	362	PCul	.	.	14	.	MN	2	267	300	33	0.308411	3.5	4	0.5	P	71.43	76.43
20	Silva_MD	2010	Bage	Heif	Taur	362	PCul	.	.	14	.	MN	3	257	300	43	0.401869	3.5	4	0.5	P	71.43	76.43
20	Silva_MD	2010	Bage	Heif	Taur	362	PCul	.	.	14	.	MN	4	211	240	29	0.271028	2.8	3.2	0.4	V	71.43	76.43
20	Silva_MD	2010	Bage	Heif	Taur	362	PCul	.	.	14	.	MN	5	270	301	31	0.28972	4	4.2	0.2	P	71.43	76.43
20	Silva_MD	2010	Bage	Heif	Taur	362	PCul	.	.	14	.	MN	6	230	265	35	0.327103	3.2	3.8	0.6	V	71.43	76.43
20	Silva_MD	2010	Bage	Heif	Taur	362	PCul	.	.	14	.	MN	7	291	336	45	0.420561	4.2	4	-0.2	V	71.43	76.43
20	Silva_MD	2010	Bage	Heif	Taur	362	PCul	.	.	14	.	MN	8	266	299	33	0.308411	4	4	0	P	71.43	76.43
20	Silva_MD	2010	Bage	Heif	Taur	362	PCul	.	.	14	.	MN	9	234	275	41	0.383178	3	3.8	0.8	P	71.43	76.43
20	Silva_MD	2010	Bage	Heif	Taur	362	PCul	.	.	14	.	MN	10	273	320	47	0.439252	4.5	4.8	0.3	P	71.43	76.43
20	Silva_MD	2010	Bage	Heif	Taur	362	PCul	.	.	14	.	MN	11	250	291	41	0.383178	3.5	3.8	0.3	P	71.43	76.43
20	Silva_MD	2010	Bage	Heif	Taur	362	PCul	.	.	14	.	MN	12	228	277	49	0.457944	3.2	4	0.8	P	71.43	76.43
20	Silva_MD	2010	Bage	Heif	Taur	362	PCul	.	.	14	.	MN	13	308	356	48	0.448598	4.2	4.2	0	P	71.43	76.43
20	Silva_MD	2010	Bage	Heif	Taur	362	PCul	.	.	14	.	MN	14	265	308	43	0.401869	3.5	4	0.5	P	71.43	76.43
20	Silva_MD	2010	Bage	Heif	Taur	362	PCul	.	.	14	.	MN	15	265	270	5	0.046729	4	3.5	-0.5	V	71.43	76.43
20	Silva_MD	2010	Bage	Heif	Taur	362	PCul	.	.	14	.	MN	16	282	317	35	0.327103	4	4.5	0.5	P	71.43	76.43
20	Silva_MD	2010	Bage	Heif	Taur	362	PCul	.	.	14	.	MN	17	262	298	36	0.336449	3.8	4	0.2	P	71.43	76.43
20	Silva_MD	2010	Bage	Heif	Taur	362	PCul	.	.	14	.	MN	18	255	306	51	0.476636	4.5	4	-0.5	P	71.43	76.43
20	Silva_MD	2010	Bage	Heif	Taur	362	PCul	.	.	14	.	MN	19	252	280	28	0.261682	3.8	4	0.2	P	71.43	76.43
20	Silva_MD	2010	Bage	Heif	Taur	362	PCul	.	.	14	.	MN	20	284	332	48	0.448598	4	5	1	V	71.43	76.43
20	Silva_MD	2010	Bage	Heif	Taur	362	PCul	.	.	14	.	MN	21	235	280	45	0.420561	3.8	4	0.2	P	71.43	76.43
20	Silva_MD	2010	Bage	Heif	Taur	362	PCul	.	.	14	.	MN	22	258	293	35	0.327103	4.5	4	-0.5	P	71.43	76.43
20	Silva_MD	2010	Bage	Heif	Taur	362	PCul	.	.	14	.	MN	23	255	252	-3	-0.0280374	3.5	3.5	0	V	71.43	76.43
20	Silva_MD	2010	Bage	Heif	Taur	362	PCul	.	.	14	.	MN	24	267	300	33	0.308411	3.8	4	0.2	P	71.43	76.43
20	Silva_MD	2010	Bage	Heif	Taur	362	PCul	.	.	14	.	MN	25	270	312	42	0.392523	4.5	4.5	0	V	71.43	76.43
20	Silva_MD	2010	Bage	Heif	Taur	362	PCul	.	.	14	.	MN	26	278	310	32	0.299065	3.8	4	0.2	P	71.43	76.43
20	Silva_MD	2010	Bage	Heif	Taur	362	PCul	.	.	14	.	MN	27	221	244	23	0.214953	2.8	3	0.2	V	71.43	76.43
20	Silva_MD	2010	Bage	Heif	Taur	362	PCul	.	.	14	.	MN	28	294	337	43	0.401869	4.5	4	-0.5	P	71.43	76.43
20	Silva_MD	2010	Bage	Heif	Taur	362	PCul	.	.	14	.	MN	29	240	275	35	0.327103	3	4	1	P	71.43	76.43
20	Silva_MD	2010	Bage	Heif	Taur	362	PCul	.	.	14	.	MN	30	268	312	44	0.411215	3.8	3.8	0	P	71.43	76.43
20	Silva_MD	2010	Bage	Heif	Taur	362	PCul	.	.	14	.	MN	31	283	325	42	0.392523	3.8	3.8	0	P	71.43	76.43
20	Silva_MD	2010	Bage	Heif	Taur	362	PCul	.	.	14	.	MN	32	240	274	34	0.317757	3.8	3.8	0	P	71.43	76.43
20	Silva_MD	2010	Bage	Heif	Taur	362	PCul	.	.	14	.	MN	33	234	280	46	0.429907	3.5	3.8	0.3	P	71.43	76.43
20	Silva_MD	2010	Bage	Heif	Taur	362	PCul	.	.	14	.	MN	34	250	287	37	0.345794	3.2	4	0.8	P	71.43	76.43
20	Silva_MD	2010	Bage	Heif	Taur	362	PCul	.	.	14	.	MN	35	291	326	35	0.327103	4.8	4	-0.8	V	71.43	76.43
20	Silva_MD	2010	Bage	Heif	Taur	362	PCul	.	.	14	.	MN	36	267	300	33	0.308411	3.8	4	0.2	V	76.39	76.43
20	Silva_MD	2010	Bage	Heif	Taur	362	PCul	.	.	14	.	MN	37	300	354	54	0.504673	4.5	4.8	0.3	P	76.39	76.43
20	Silva_MD	2010	Bage	Heif	Taur	362	PCul	.	.	14	.	MN	38	248	285	37	0.345794	4	4	0	P	76.39	76.43
20	Silva_MD	2010	Bage	Heif	Taur	362	PCul	.	.	14	.	MN	39	252	281	29	0.271028	4.2	3.8	-0.4	P	76.39	76.43
20	Silva_MD	2010	Bage	Heif	Taur	362	PCul	.	.	14	.	MN	40	261	303	42	0.392523	3.5	4.2	0.7	P	76.39	76.43
20	Silva_MD	2010	Bage	Heif	Taur	362	PCul	.	.	14	.	MN	41	248	283	35	0.327103	3.5	3.8	0.3	V	76.39	76.43
20	Silva_MD	2010	Bage	Heif	Taur	362	PCul	.	.	14	.	MN	42	281	320	39	0.364486	4	4	0	P	76.39	76.43
20	Silva_MD	2010	Bage	Heif	Taur	362	PCul	.	.	14	.	MN	43	240	270	30	0.280374	3.8	3.5	-0.3	P	76.39	76.43
20	Silva_MD	2010	Bage	Heif	Taur	362	PCul	.	.	14	.	MN	44	260	294	34	0.317757	4	3.8	-0.2	P	76.39	76.43
20	Silva_MD	2010	Bage	Heif	Taur	362	PCul	.	.	14	.	MN	45	276	315	39	0.364486	4	4	0	P	76.39	76.43
20	Silva_MD	2010	Bage	Heif	Taur	362	PCul	.	.	14	.	MN	46	264	299	35	0.327103	3.5	3.8	0.3	V	76.39	76.43
20	Silva_MD	2010	Bage	Heif	Taur	362	PCul	.	.	14	.	MN	47	276	305	29	0.271028	4.2	4.5	0.3	P	76.39	76.43
20	Silva_MD	2010	Bage	Heif	Taur	362	PCul	.	.	14	.	MN	48	294	340	46	0.429907	4.8	4.5	-0.3	P	76.39	76.43
20	Silva_MD	2010	Bage	Heif	Taur	362	PCul	.	.	14	.	MN	49	285	334	49	0.457944	3.8	4	0.2	P	76.39	76.43
20	Silva_MD	2010	Bage	Heif	Taur	362	PCul	.	.	14	.	MN	50	274	307	33	0.308411	3.8	4	0.2	V	76.39	76.43
20	Silva_MD	2010	Bage	Heif	Taur	362	PCul	.	.	14	.	MN	51	271	320	49	0.457944	3.8	4.8	1	V	76.39	76.43
20	Silva_MD	2010	Bage	Heif	Taur	362	PCul	.	.	14	.	MN	52	250	264	14	0.130841	3	3.5	0.5	P	76.39	76.43
20	Silva_MD	2010	Bage	Heif	Taur	362	PCul	.	.	14	.	MN	53	245	300	55	0.514019	3.5	3.8	0.3	V	76.39	76.43
20	Silva_MD	2010	Bage	Heif	Taur	362	PCul	.	.	14	.	MN	54	294	322	28	0.261682	4.8	4	-0.8	P	76.39	76.43
20	Silva_MD	2010	Bage	Heif	Taur	362	PCul	.	.	14	.	MN	55	270	304	34	0.317757	4.2	4	-0.2	P	76.39	76.43
20	Silva_MD	2010	Bage	Heif	Taur	362	PCul	.	.	14	.	MN	56	334	363	29	0.271028	4.5	4.2	-0.3	V	76.39	76.43
20	Silva_MD	2010	Bage	Heif	Taur	362	PCul	.	.	14	.	MN	57	303	350	47	0.439252	3.8	3.8	0	P	76.39	76.43
20	Silva_MD	2010	Bage	Heif	Taur	362	PCul	.	.	14	.	MN	58	290	330	40	0.373832	4.2	4.2	0	P	76.39	76.43
20	Silva_MD	2010	Bage	Heif	Taur	362	PCul	.	.	14	.	MN	59	317	362	45	0.420561	4.5	4	-0.5	P	76.39	76.43
20	Silva_MD	2010	Bage	Heif	Taur	362	PCul	.	.	14	.	MN	60	301	335	34	0.317757	4.5	4.2	-0.3	P	76.39	76.43
20	Silva_MD	2010	Bage	Heif	Taur	362	PCul	.	.	14	.	MN	61	260	300	40	0.373832	4.5	4.2	-0.3	P	76.39	76.43
20	Silva_MD	2010	Bage	Heif	Taur	362	PCul	.	.	14	.	MN	62	283	315	32	0.299065	4	3.8	-0.2	P	76.39	76.43
20	Silva_MD	2010	Bage	Heif	Taur	362	PCul	.	.	14	.	MN	63	306	333	27	0.252336	4.5	3.8	-0.7	P	76.39	76.43
20	Silva_MD	2010	Bage	Heif	Taur	362	PCul	.	.	14	.	MN	64	295	334	39	0.364486	4.2	4	-0.2	P	76.39	76.43
20	Silva_MD	2010	Bage	Heif	Taur	362	PCul	.	.	14	.	MN	65	280	318	38	0.35514	4	3.8	-0.2	P	76.39	76.43
20	Silva_MD	2010	Bage	Heif	Taur	362	PCul	.	.	14	.	MN	66	262	295	33	0.308411	3.8	3.5	-0.3	P	76.39	76.43
20	Silva_MD	2010	Bage	Heif	Taur	362	PCul	.	.	14	.	MN	67	278	306	28	0.261682	4	3.8	-0.2	P	76.39	76.43
20	Silva_MD	2010	Bage	Heif	Taur	362	PCul	.	.	14	.	MN	68	302	334	32	0.299065	3.8	3.8	0	P	76.39	76.43
20	Silva_MD	2010	Bage	Heif	Taur	362	PCul	.	.	14	.	MN	69	246	277	31	0.28972	3.5	3.8	0.3	P	76.39	76.43
20	Silva_MD	2010	Bage	Heif	Taur	362	PCul	.	.	14	.	MN	70	270	322	52	0.485981	4	4.2	0.2	P	76.39	76.43
20	Silva_MD	2010	Bage	Heif	Taur	362	PCul	.	.	14	.	MN	71	248	290	42	0.392523	3.2	4	0.8	P	76.39	76.43
20	Silva_MD	2010	Bage	Heif	Taur	362	PCul	.	.	14	.	MN	72	290	.	.	.	4.2	.	.	.	.	.
20	Silva_MD	2010	Bage	Heif	Taur	362	PCul	.	.	14	.	MN	73	275	300	25	0.233645	4	4.2	0.2	P	76.39	76.43
20	Silva_MD	2010	Bage	Heif	Taur	362	PCul	.	.	14	.	MN	74	274	310	36	0.336449	3.8	3.8	0	P	76.39	76.43
20	Silva_MD	2010	Bage	Heif	Taur	362	PCul	.	.	14	.	MN	75	288	327	39	0.364486	3.8	3.5	-0.3	P	76.39	76.43
20	Silva_MD	2010	Bage	Heif	Taur	362	PCul	.	.	14	.	MN	76	299	326	27	0.252336	4.5	4	-0.5	P	76.39	76.43
20	Silva_MD	2010	Bage	Heif	Taur	362	PCul	.	.	14	.	MN	77	296	337	41	0.383178	4.2	4.2	0	P	76.39	76.43
20	Silva_MD	2010	Bage	Heif	Taur	362	PCul	.	.	14	.	MN	78	304	348	44	0.411215	4.2	4.5	0.3	P	76.39	76.43
20	Silva_MD	2010	Bage	Heif	Taur	362	PCul	.	.	14	.	MN	79	287	311	24	0.224299	4.2	3.8	-0.4	V	76.39	76.43
20	Silva_MD	2010	Bage	Heif	Taur	362	PCul	.	.	14	.	MN	80	310	371	61	0.570093	4.8	4.8	0	P	76.39	76.43
20	Silva_MD	2010	Bage	Heif	Taur	362	PCul	.	.	14	.	MN	81	302	353	51	0.476636	4.8	4.8	0	P	76.39	76.43
[truncated: 1,934 more rows]
